# Supplementary material for: Comparative transcriptome analysis reveals the potential mechanism of GA3-induced dormancy release in Suaeda glauca black seeds
Source: Front Plant Sci. 2024 Jun 11;15:1354141. doi: 10.3389/fpls.2024.1354141 (PMC11197467; doi:10.3389/fpls.2024.1354141)
Supplement: Supplementary file 1 [file Table_1.xlsx]

## Sheet: Table S1
Table S1. The library analysis of raw sequencing data quality.
Sample name	Total reads	Clean reads	Error rate (%)	Q20 (%)	Q30 (%)	GC content (%)
B0_1	43803478	43421738	0.0247	98.19	94.38	45.05
B0_2	45731622	45335772	0.0247	98.22	94.4	44.84
B0_3	44101080	43670308	0.0248	98.14	94.29	44.9
Pg_1	43863432	43428452	0.0248	98.15	94.26	44.14
Pg_2	43008892	42658232	0.0246	98.23	94.45	44
Pg_3	43131372	42855214	0.026	97.74	93.05	44.12
Bg_1	45019460	44670630	0.0243	98.35	94.77	44.06
Bg_2	43645840	43264960	0.0245	98.25	94.55	43.73
Bg_3	43426870	43090900	0.0248	98.18	94.31	43.89

## Sheet: Table S2
Table S2. Statistics and functional annotations of unigenes in 9 RNA sequencing libraries
	Number of unigenes	Percentage (%)
200-500 bp	74323	57.94
501-1000 bp	28927	22.55
1001-1500 bp	10117	7.89
1501-2000 bp	5635	4.39
2001-2500 bp	3496	2.73
2501-3000 bp	2124	1.66
3001-3500 bp	1326	1.03
3501-4000 bp	813	0.63
4001-4500 bp	539	0.42
>4500 bp	980	0.76
Total number	128280
Average length (bp)	736.75
N50 length (bp)	1130
NR	63204	49.27
EggNOG	65535	51.09
SwissProt	54715	42.65
KEGG	43930	34.25
GO	49974	38.96
Pfam	58278	45.43
Total	128280	100

## Sheet: Table S3
Table S3. Correlation coefficient between biological replicates of different samples.
Var1	Var2	Correlation coefficient
B0_2	B0_1	0.992
B0_3	B0_1	0.979
B0_3	B0_2	0.993
Bg_2	Bg_1	0.952
Bg_3	Bg_1	0.913
Bg_3	Bg_2	0.975
Pg_2	Pg_1	0.992
Pg_3	Pg_1	0.988
Pg_3	Pg_2	0.986

## Sheet: Table S4
Table S4. The differentially expressed genes shared in three comparison group.
Gene_id	Log2FC(Bg/B0)	Regulate	Log2FC(Pg/B0)	Regulate	Log2FC(Bg/Pg)	Regulate	NR description	B0_1	B0_2	B0_3	Pg_1	Pg_2	Pg_3	Bg_1	Bg_2	Bg_3
TRINITY_DN100201_c0_g1	3.01041	up	4.41219	up	-1.31084	down	predicted protein [Hordeum vulgare subsp. vulgare])	1.65	0.77	0.41	11.72	22.02	25.06	3.91	10.73	5.54
TRINITY_DN100250_c0_g1	3.3652	up	1.25037	up	2.2237	up	PREDICTED: probable auxin efflux carrier component 1c [Beta vulgaris subsp. vulgaris])	2.3	1.82	1.69	5.26	5.06	3.57	22.04	16.68	16.02
TRINITY_DN100440_c0_g1	3.41519	up	1.48979	up	2.03763	up	PREDICTED: cell wall / vacuolar inhibitor of fructosidase 1 [Beta vulgaris subsp. vulgaris])	1.33	2.66	2.91	8.76	6.31	4.89	21.76	24.84	23.41
TRINITY_DN10070_c0_g1	6.10366	up	1.72765	up	4.47899	up	fasciclin-like arabinogalactan protein 7 [Chenopodium quinoa])	2.36	1.58	0.95	8.44	3.51	4	115.64	96.12	90.23
TRINITY_DN1009_c0_g1	2.70434	up	1.23382	up	1.58787	up	plant cysteine oxidase 1-like [Spinacia oleracea])	36.12	42.18	32.81	101.88	89.74	73.22	240.63	232.81	238.4
TRINITY_DN10101_c0_g2	4.38591	up	1.75806	up	2.73577	up	PREDICTED: uncharacterized protein LOC104890312 [Beta vulgaris subsp. vulgaris])	1	0.84	0.61	3.43	2.7	2.16	15.66	15.01	16.45
TRINITY_DN10119_c0_g1	3.79701	up	1.81734	up	2.08695	up	60S ribosomal protein L3-like [Rhodamnia argentea])	0.49	0.17	1.27	1.88	2.03	3.56	13.82	14.22	4.13
TRINITY_DN1011_c0_g1	6.79565	up	2.23581	up	4.65341	up	allantoinase isoform X1 [Spinacia oleracea])	0.82	0.16	1.78	3.84	1.74	0.94	49.61	61.8	48.85
TRINITY_DN10184_c0_g1	-1.23963	down	1.22063	up	-2.35075	down	tryptophan synthase beta chain 1-like [Chenopodium quinoa])	4.62	3.44	2.75	5.99	8.37	9.24	1.53	1.83	1.55
TRINITY_DN10202_c0_g1	3.146	up	1.44878	up	1.79725	up	protein SRG1-like [Chenopodium quinoa])	1.47	0.59	1.04	3.05	2.15	2.8	9.58	7.04	8.02
TRINITY_DN10209_c0_g1	4.93387	up	-1.36851	down	6.3941	up	PREDICTED: chitotriosidase-1 [Beta vulgaris subsp. vulgaris])	6.18	5.37	3.51	3.6	1.23	0.99	83.26	161.09	193.11
TRINITY_DN1022_c0_g1	-2.21352	down	-1.01511	down	-1.0806	down	BI1-like protein [Chenopodium quinoa])	82.61	84.89	90.49	37.52	44.85	43.93	16.41	21.31	16.85
TRINITY_DN10232_c0_g1	1.92346	up	-1.60843	down	3.64732	up	uncharacterized protein LOC110723612 [Chenopodium quinoa])	5.14	11.42	14.25	4.77	4.72	1.04	41.63	39.48	29.53
TRINITY_DN1025_c0_g1	5.44254	up	3.36219	up	2.18639	up	phosphomethylpyrimidine synthase, chloroplastic isoform X1 [Spinacia oleracea])	0.98	0.68	0.3	8.8	5.77	5.45	26.57	22.07	29.88
TRINITY_DN1026_c0_g1	4.30945	up	3.42411	up	1.00677	up	uncharacterized protein LOC110693187 [Chenopodium quinoa])	39.04	56.7	29.62	467.05	440.99	342.69	822.6	846.82	779.09
TRINITY_DN1032_c0_g1	11.8989	up	5.89873	up	6.07056	up	PREDICTED: uncharacterized protein LOC104906928 [Beta vulgaris subsp. vulgaris])	0.1	0.09	0.1	12.64	2.61	1.7	212.04	450.58	360.31
TRINITY_DN10378_c0_g1	2.66397	up	1.14171	up	1.63791	up	alcohol dehydrogenase-like 6 [Chenopodium quinoa])	0.96	1.72	1.56	3.81	3.67	2.15	8.53	9.54	7.55
TRINITY_DN10381_c0_g2	2.38074	up	1.02269	up	1.47644	up	bifunctional protein FolD 2-like [Chenopodium quinoa])	20.08	21.95	15.93	41.28	42.23	35.47	96.53	92.05	92.31
TRINITY_DN103_c4_g1	3.27333	up	1.66477	up	1.726	up	probable lysophospholipase BODYGUARD 3 [Chenopodium quinoa])	1.26	1.21	0.55	3.04	3.23	3.33	7.64	8.52	11.23
TRINITY_DN10403_c0_g1	3.47609	up	1.24714	up	2.34115	up	hypothetical protein SOVF_017330 [Spinacia oleracea])	4.55	5.01	3.07	8.82	10.09	8.15	47.06	40.42	39.49
TRINITY_DN10422_c0_g1	-2.53545	down	-1.12955	down	-1.28727	down	uncharacterized protein LOC110797710 [Spinacia oleracea])	26.54	27.65	31.64	13.03	13.32	13.55	4.57	4.84	4.53
TRINITY_DN10423_c0_g1	2.14984	up	-2.45147	down	4.72373	up	putative gamma-glutamylcyclotransferase At3g02910 [Chenopodium quinoa])	2.38	3.76	5.4	0.53	0.89	0.76	16.8	18.88	12.96
TRINITY_DN10431_c0_g3	-1.83319	down	1.10931	up	-2.82702	down	uncharacterized protein LOC110737185 [Chenopodium quinoa])	16.41	9.76	10.42	16.99	31.04	27.6	2.92	1.63	3.92
TRINITY_DN104722_c0_g1	-4.01165	down	-2.41518	down	-1.47922	down	hypothetical protein CMV_025915, partial [Castanea mollissima])	16.75	14.69	44.07	6.35	4.74	3.47	2.17	0.96	1.18
TRINITY_DN1051_c0_g1	3.10281	up	1.02416	up	2.19122	up	uncharacterized protein LOC110729123 [Chenopodium quinoa])	10.69	12.73	11.12	30.85	21.25	19.2	86.48	100.68	92.01
TRINITY_DN10539_c0_g1	2.85059	up	1.03044	up	1.92967	up	PREDICTED: probable glutamyl endopeptidase, chloroplastic [Beta vulgaris subsp. vulgaris])	6.11	4.55	2.69	8.82	10.6	8.89	29.66	28.1	30.94
TRINITY_DN10541_c0_g2	2.90731	up	4.13532	up	-1.14606	down	40S ribosomal protein SA-like [Camellia sinensis])	3.03	0.71	1.31	18.08	23.83	22.95	6.43	11.09	7.52
TRINITY_DN10568_c0_g1	-5.29605	down	-1.17615	down	-4.00641	down	probable rhamnogalacturonate lyase B isoform X2 [Chenopodium quinoa])	92.94	122.69	177.48	52.47	40.45	41.06	2.99	4.1	1.62
TRINITY_DN10569_c0_g1	2.63635	up	3.8953	up	-1.15185	down	predicted protein [Hordeum vulgare subsp. vulgare])	1.85	1.37	2.55	24.12	33.66	28.01	5.54	18.3	8.81
TRINITY_DN10591_c0_g1	4.28393	up	5.54793	up	-1.13837	down	cysteine protease 1 [Brachiaria hybrid cultivar])	0.45	0.36	0.67	33.87	26.51	29.4	8.78	8.84	18.12
TRINITY_DN10592_c0_g4	3.59086	up	2.35885	up	1.34188	up	PREDICTED: uncharacterized protein LOC104893474 [Beta vulgaris subsp. vulgaris])	0.15	0.13	0.18	1.03	0.46	0.91	1.8	1.55	1.87
TRINITY_DN1061_c0_g1	2.43663	up	1.18506	up	1.36189	up	2-succinylbenzoate--CoA ligase, chloroplastic/peroxisomal-like isoform X3 [Chenopodium quinoa])	5.11	4.89	3.21	9.98	10.8	10.45	23.63	20.82	23.31
TRINITY_DN10691_c0_g1	2.79694	up	1.09893	up	1.81281	up	cyclic nucleotide-gated ion channel 2-like [Chenopodium quinoa])	1.49	1.23	1.14	3.56	1.99	2.78	11.83	6.52	7.06
TRINITY_DN10715_c0_g4	2.20643	up	-1.49711	down	3.82683	up	cytosolic sulfotransferase 5-like [Spinacia oleracea])	3.21	4.75	4.89	2.01	0.93	1.56	20.9	19.13	18.59
TRINITY_DN10768_c0_g1	-8.54443	down	-1.55804	down	-6.86641	down		19978.5	32999.8	33769.4	8367.33	11224.7	11585.1	43.3	134.76	32.4
TRINITY_DN10777_c0_g1	3.68413	up	2.1329	up	1.64645	up	subtilisin-like protease SBT1.5 [Spinacia oleracea])	1.12	0.79	0.54	6.42	2.17	2.1	9.9	9.26	9.83
TRINITY_DN107_c0_g1	2.84846	up	1.11747	up	1.84221	up	mRNA-decapping enzyme-like protein [Chenopodium quinoa])	5.86	3.87	3.71	8.58	9.53	10.47	26.76	28.38	32.87
TRINITY_DN10826_c0_g2	4.0018	up	2.32722	up	1.80473	up	PREDICTED: protein disulfide isomerase-like 1-4 [Beta vulgaris subsp. vulgaris])	0.13	0.23	0.17	0.5	0.81	1.64	3.52	4.23	1.84
TRINITY_DN108320_c0_g1	3.30198	up	-2.81495	down	6.23631	up	probable methyltransferase At1g27930 [Chenopodium quinoa])	1.05	2.57	1.68	0.32	0.4	0.07	19.08	15.98	14.52
TRINITY_DN10833_c0_g3	-3.56633	down	3.68642	up	-7.12213	down	uncharacterized protein LOC110708987 [Chenopodium quinoa])	0.85	1.83	1.21	12.25	9.53	16.53	0.06	0.03	0.1
TRINITY_DN10857_c0_g3	-2.07063	down	2.34276	up	-4.30367	down		0.76	0.25	0.43	2.02	1.97	3.18	0.03	0.08	0.21
TRINITY_DN108631_c0_g1	-2.72535	down	-1.28919	down	-1.31066	down	uncharacterized protein LOC110799150 [Spinacia oleracea])	26.06	35.88	38.47	14.35	15.96	11.74	5.65	3.99	4.47
TRINITY_DN10865_c0_g1	-5.98868	down	-2.44681	down	-3.41753	down	hypothetical protein SOVF_162740 [Spinacia oleracea])	7.45	13.56	14.61	1.95	2.56	2.25	0.09	0.3	0.15
TRINITY_DN1087_c0_g1	2.16851	up	1.22195	up	1.0551	up	PREDICTED: protein transport protein SEC23 [Beta vulgaris subsp. vulgaris])	3.97	2.51	2.01	5.97	6.44	7.24	11.55	11.39	11.92
TRINITY_DN10895_c0_g1	-4.00607	down	-2.02904	down	-1.85462	down	hypothetical protein CMV_025915, partial [Castanea mollissima])	12.57	14.01	23.86	3.17	3.94	4.6	0.89	0.8	1.03
TRINITY_DN10900_c0_g1	4.08193	up	1.78925	up	2.4031	up	uncharacterized protein LOC110716891 isoform X1 [Chenopodium quinoa])	1.22	0.83	0.67	2.77	2.86	2.55	13.47	13.53	14.69
TRINITY_DN10960_c0_g2	-1.00536	down	-1.99769	down	1.10814	up	ethylene-responsive transcription factor ABR1-like [Chenopodium quinoa])	37.71	38.16	34.14	8.76	11.63	7.53	12.08	17.23	23.14
TRINITY_DN10997_c0_g1	2.66266	up	4.62489	up	-1.8839	down		0.38	0.05	0.21	6.46	5.1	3.95	0.75	1.11	1.83
TRINITY_DN11025_c1_g1	2.85164	up	1.01242	up	1.94813	up	hypothetical protein SOVF_000660 [Spinacia oleracea])	5.21	1.52	12.91	4.33	4.28	3.46	9.23	10.12	10.2
TRINITY_DN110334_c0_g1	-8.48102	down	-1.49289	down	-6.86606	down		227.79	294.43	264.45	86.11	100.06	98.39	0.36	1.35	0.39
TRINITY_DN11085_c0_g2	2.28244	up	1.02413	up	1.36522	up	F-box protein At1g78280 [Spinacia oleracea])	2.09	1.66	1.23	3.93	3.31	2.9	6.93	7.45	8.11
TRINITY_DN11121_c0_g1	-8.20029	down	-2.27876	down	-5.78761	down	PREDICTED: 2S seed storage protein [Beta vulgaris subsp. vulgaris])	1002.63	1843.25	2935.56	374.25	436.99	431.55	3.14	6.8	9.6
TRINITY_DN1112_c1_g1	-1.2142	down	1.75508	up	-2.86066	down	PREDICTED: uncharacterized protein LOC104885220 isoform X1 [Beta vulgaris subsp. vulgaris])	1.39	0.94	1.07	2.99	3.4	4.17	0.32	0.56	0.51
TRINITY_DN1112_c2_g1	-4.62379	down	-1.84345	down	-2.66395	down	PREDICTED: auxin-responsive protein SAUR32 [Beta vulgaris subsp. vulgaris])	29.38	28.43	35.71	8.66	9.91	7.88	1.2	1.21	1.13
TRINITY_DN1116_c0_g1	3.02674	up	1.09384	up	2.039	up	PREDICTED: kinesin-like protein KIN-7C isoform X1 [Beta vulgaris subsp. vulgaris])	1.53	1.47	1.18	4.05	2.47	2.33	8.02	9.26	12
TRINITY_DN11193_c0_g1	5.50675	up	3.34049	up	2.27563	up	xyloglucan endotransglucosylase/hydrolase 2-like [Chenopodium quinoa])	58.9	66.34	70.59	888.59	714.09	392.68	2913.99	2774.01	2759.81
TRINITY_DN11206_c0_g1	3.38951	up	1.02271	up	2.49021	up		14.18	22.64	27.04	33.5	47.77	47.72	172.89	307.52	157.21
TRINITY_DN11227_c0_g2	2.0638	up	1.05303	up	1.12631	up	protein trichome birefringence-like 14 [Spinacia oleracea])	1.59	1.85	0.95	3.48	3.11	2.6	5.38	5.76	6.11
TRINITY_DN11262_c0_g1	2.40952	up	1.24649	up	1.25885	up	PREDICTED: protein PIR isoform X1 [Beta vulgaris subsp. vulgaris])	3.29	1.91	1.39	6.69	4.43	4.17	10.69	11.48	12.7
TRINITY_DN11316_c0_g1	2.23036	up	3.52266	up	-1.19113	down	60S ribosomal protein L26-1 [Amborella trichopoda])	4.2	4.36	11.1	61.79	45.92	36.53	17.74	14.43	15.63
TRINITY_DN11342_c0_g2	3.46811	up	4.71832	up	-1.15554	down	60S ribosomal protein L15-1-like [Ziziphus jujuba])	0.39	0.24	0.13	7.73	5.79	6.44	2.88	2.29	2.32
TRINITY_DN11408_c0_g1	2.81956	up	4.4984	up	-1.58508	down	40S ribosomal protein S8 [Nicotiana tomentosiformis])	0.68	0.51	0.27	8	12.82	11.84	1.83	5.62	1.9
TRINITY_DN11532_c2_g2	3.43534	up	1.53441	up	2.01047	up		1.29	1.39	0.63	1.21	2.1	1.8	1.88	2.87	1.67
TRINITY_DN11532_c2_g4	2.54044	up	1.60901	up	1.01932	up	hypothetical protein SOVF_082410 [Spinacia oleracea])	1.25	0.31	0.33	1.5	2.27	1.8	2.1	3.53	4.23
TRINITY_DN11537_c0_g1	-7.11724	down	-1.26313	down	-5.76369	down	PREDICTED: uncharacterized protein LOC104907651 [Beta vulgaris subsp. vulgaris])	2374.28	3295.07	4118.73	1628.7	1317.13	1241.3	7.01	56.3	5.33
TRINITY_DN11543_c0_g1	3.22786	up	4.84941	up	-1.51724	down		0.15	0.1	0.05	1.75	3.54	3.33	0.63	0.98	0.97
TRINITY_DN1155_c0_g3	-1.20323	down	1.07407	up	-2.15444	down		59.05	63.94	80.41	81.51	114.39	125.16	13.88	17.33	25.37
TRINITY_DN1155_c1_g1	-2.2194	down	2.79608	up	-4.91578	down	PREDICTED: putative disease resistance RPP13-like protein 1 [Beta vulgaris subsp. vulgaris])	1.96	0.54	0.66	5.42	7.27	8.43	0.05	0.21	0.36
TRINITY_DN1155_c2_g1	1.89442	up	3.24519	up	-1.25554	down	uncharacterized protein LOC110687178 [Chenopodium quinoa])	0.4	0.12	0.21	2.03	2.15	2.57	0.65	0.71	1.09
TRINITY_DN1156_c1_g1	-1.37611	down	-2.61521	down	1.36549	up	7-deoxyloganetin glucosyltransferase-like [Chenopodium quinoa])	30.03	55.32	97.59	9.88	8.54	8.62	8.12	8.55	9.89
TRINITY_DN11628_c0_g1	4.43262	up	3.26714	up	1.28412	up	hypothetical protein D5086_0000127820 [Populus alba])	5.75	5.64	0.17	7.72	6.5	6.26	42.05	16.77	18.88
TRINITY_DN1168_c0_g1	4.3615	up	2.2895	up	2.1861	up	PREDICTED: ethylene-responsive transcription factor ERF073 [Beta vulgaris subsp. vulgaris])	14.6	17.25	16	102.42	73.69	61.63	298.78	301.16	327.16
TRINITY_DN11723_c0_g3	2.44824	up	-2.60773	down	5.15215	up	photosystem II protein CP43, partial [Mollugo verticillata])	0.86	0.37	0.59	0.13	0.15	0.02	2.83	2.18	4.08
TRINITY_DN11769_c0_g1	2.49105	up	-1.85344	down	4.4528	up	hypothetical protein SOVF_063480 [Spinacia oleracea])	2.43	3.06	3.07	1.22	0.76	0.42	14.24	14.5	16.45
TRINITY_DN11869_c0_g2	-3.61323	down	-1.34624	down	-2.13773	down	phosphatidylinositol 4-kinase gamma 3-like [Chenopodium quinoa])	34.09	47.76	52.49	16.39	19.14	18.8	3.32	3.11	4.16
TRINITY_DN11894_c0_g1	2.54705	up	1.24372	up	1.41426	up	PREDICTED: WRKY transcription factor SUSIBA2 [Beta vulgaris subsp. vulgaris])	0.64	0.52	0.42	1.23	1.4	1.13	2.84	2.74	2.98
TRINITY_DN11919_c0_g1	3.45856	up	1.59984	up	1.95198	up	PREDICTED: protein GIGANTEA [Beta vulgaris subsp. vulgaris])	2.84	1.2	1.39	6.78	4.49	4.89	17.99	17.21	18.54
TRINITY_DN1199_c0_g1	-1.41204	down	1.03953	up	-2.34806	down	uncharacterized protein LOC18047923 [Citrus clementina])	7.11	4.03	3.36	7.94	10.86	10.91	1.65	2.76	2.05
TRINITY_DN12016_c0_g1	6.25181	up	2.05906	up	4.30213	up	metacaspase-1-like [Chenopodium quinoa])	0.28	0.27	0.14	1.29	0.68	0.94	16.1	19.24	14.16
TRINITY_DN12119_c0_g2	3.79071	up	2.61288	up	1.27428	up	uncharacterized protein DS421_16g540740 [Arachis hypogaea])	0.49	0.59	0.63	5.97	1.71	2.94	6.43	9.02	6.84
TRINITY_DN12161_c0_g1	1.55017	up	-1.65432	down	3.32244	up	ferredoxin-1, chloroplastic-like [Chenopodium quinoa])	190.96	299.75	485.69	134.57	113.64	73.04	865.72	943.85	917.34
TRINITY_DN12199_c0_g1	5.5296	up	3.87248	up	1.76581	up	PREDICTED: MDIS1-interacting receptor like kinase 2 [Beta vulgaris subsp. vulgaris])	0.38	0.46	0.11	7.06	3.09	3.86	13.39	13.47	14.19
TRINITY_DN12233_c0_g3	-2.36096	down	-3.89349	down	1.64279	up	isocitrate lyase-like [Quercus suber])	31.7	17.88	18.47	1.3	1.27	1.96	2.37	2.95	7.11
TRINITY_DN12243_c0_g1	-8.63984	down	-1.34445	down	-7.18595	down	glycine-rich cell wall structural protein 1.8-like [Chenopodium quinoa])	6881.86	8228.83	8961.29	2946.85	3264.27	3471.96	15.24	34.63	7.29
TRINITY_DN12277_c0_g1	-2.67969	down	-1.27505	down	-1.28844	down	PREDICTED: RPM1-interacting protein 4 [Beta vulgaris subsp. vulgaris])	28.69	33.74	33.11	15.47	13.21	11.47	4.81	5.17	3.98
TRINITY_DN12349_c0_g1	5.38937	up	1.52166	up	3.97203	up	uncharacterized protein LOC110692883 [Chenopodium quinoa])	1.42	2.27	2.81	8.87	4.4	5.84	82.63	89.46	83.17
TRINITY_DN12371_c0_g3	2.41867	up	1.1957	up	1.32728	up	PREDICTED: protein WVD2-like 1 isoform X1 [Beta vulgaris subsp. vulgaris])	10.03	7.73	6.58	23.74	17.19	14.8	36.92	39.18	44.52
TRINITY_DN1238_c0_g1	-3.76702	down	-1.48544	down	-2.16881	down	replication protein A 70 kDa DNA-binding subunit E-like [Chenopodium quinoa])	14.04	23.34	22.97	10.49	5.91	3.27	0.49	0.94	1.41
TRINITY_DN12441_c0_g1	1.82366	up	2.92582	up	-1.017	down	hypothetical protein BVRB_7g178520 [Beta vulgaris subsp. vulgaris])	0.48	0.16	0.06	1.85	2.42	2.29	0.93	0.6	1.28
TRINITY_DN12456_c0_g2	3.81724	up	2.51903	up	1.39717	up	uncharacterized protein LOC110723799 [Chenopodium quinoa])	0.61	0.4	0.64	5.9	2	1.83	6.68	5.61	10.22
TRINITY_DN12465_c0_g1	3.45392	up	4.80118	up	-1.21092	down	40S ribosomal protein S25-like [Chenopodium quinoa])	0.16	0.9	0.64	12.59	17.81	18.2	3.37	10.34	4.34
TRINITY_DN12473_c0_g1	-2.95781	down	-1.42975	down	-1.40297	down	PREDICTED: ankyrin repeat-containing protein At2g01680 [Beta vulgaris subsp. vulgaris])	30.56	44.58	60.69	18.06	17.19	16.82	5.48	5.42	5.96
TRINITY_DN12505_c0_g1	1.01395	up	-1.08264	down	2.21595	up	MFP1 attachment factor 1-like [Chenopodium quinoa])	32.15	38.8	42.65	19.95	18.52	16.28	74.04	75.09	66.61
TRINITY_DN1251_c0_g1	-5.51446	down	-1.48345	down	-3.92458	down	uncharacterized protein LOC110796574 [Spinacia oleracea])	676.77	1126.6	1268.99	440.46	367.68	305.16	14.48	36.78	5.75
TRINITY_DN12528_c0_g1	1.86694	up	-1.50452	down	3.49791	up	UDP-glucose 6-dehydrogenase 3-like [Chenopodium quinoa])	2.13	4.31	2.77	1.58	0.74	1.01	10.72	10.54	11.08
TRINITY_DN1254_c0_g1	2.53666	up	1.51436	up	1.13309	up	boron transporter 1-like isoform X1 [Chenopodium quinoa])	3.09	1.59	1.25	3.59	4.41	4.62	7.86	10.59	10.16
TRINITY_DN1260_c0_g3	-2.42894	down	1.22655	up	-3.5555	down		2	0.97	0.99	2.57	2.87	3.7	0.25	0.18	0.24
TRINITY_DN12610_c0_g1	3.30897	up	1.13213	up	2.28089	up	hypothetical protein BVRB_6g152200 [Beta vulgaris subsp. vulgaris])	20.26	18.08	16.39	53.44	33.44	27.86	139.77	158.91	174.04
TRINITY_DN12620_c0_g1	4.80746	up	5.93485	up	-1.01739	down	ras-related C3 botulinum toxin substrate 1-like isoform X2 [Quercus suber])	0.28	0.13	0.42	27.2	17.51	17	8.13	13.73	7.62
TRINITY_DN12622_c0_g2	2.88405	up	1.04987	up	1.93752	up	dolichyl-diphosphooligosaccharide--protein glycosyltransferase subunit STT3A [Chenopodium quinoa])	9.85	7.96	4.61	19.13	15.17	11.9	47.45	53.94	51.21
TRINITY_DN12623_c0_g2	-3.55958	down	-1.13335	down	-2.33475	down		3.47	1.68	1.39	1	0.97	0.96	0.05	0.18	0.29
TRINITY_DN12640_c0_g1	5.47656	up	1.81991	up	3.74233	up	PREDICTED: uncharacterized protein LOC104907244 [Beta vulgaris subsp. vulgaris])	5.93	5.51	13.17	51.86	20.7	15.71	261.85	420.01	327.03
TRINITY_DN12670_c0_g3	2.86458	up	1.14921	up	1.82791	up	respiratory burst oxidase homolog protein A [Spinacia oleracea])	0.88	0.83	0.69	1.88	1.97	1.53	5.19	5.12	6.07
TRINITY_DN1271_c0_g1	2.67823	up	1.16677	up	1.61617	up	4-coumarate--CoA ligase-like 9 [Chenopodium quinoa])	5.58	3.98	3.39	10.19	10.45	8.35	24.4	26.06	30.08
TRINITY_DN12734_c0_g3	-2.51844	down	-1.0447	down	-1.3638	down	E3 ubiquitin-protein ligase UPL5 [Camellia sinensis])	2.52	1.62	1.72	0.7	1.11	1.04	0.21	0.3	0.45
TRINITY_DN12735_c0_g1	3.19027	up	1.6166	up	1.69955	up	probable pectate lyase 8 isoform X2 [Spinacia oleracea])	0.58	1.97	0.72	6.77	1.54	2.07	11.94	7.27	9.52
TRINITY_DN12740_c0_g1	2.28359	up	3.71485	up	-1.33988	down	40S ribosomal protein S19-3 [Herrania umbratica])	1.31	0.35	2.04	15.01	17.75	15.53	3.11	10.81	2.44
TRINITY_DN12742_c0_g1	3.15464	up	4.26193	up	-1.02987	down	predicted protein [Hordeum vulgare subsp. vulgare])	5.07	2.19	0.34	51.77	45.65	41.9	17.3	22.62	16.29
TRINITY_DN12807_c0_g2	-1.53308	down	-2.70806	down	1.26528	up	hypothetical protein FH972_021796 [Carpinus fangiana])	31.34	12.18	11.75	3.12	2.18	4.12	2.12	5.06	10.28
TRINITY_DN12850_c0_g1	6.40309	up	2.3106	up	4.18786	up	hypothetical protein BVRB_014080 [Beta vulgaris subsp. vulgaris])	0.4	0.66	0.5	4.58	1.31	1.93	43.78	37.33	40.07
TRINITY_DN12886_c0_g1	1.90313	up	-2.30368	down	4.29022	up	isoflavone reductase-like protein [Chenopodium quinoa])	6.7	1.29	7.19	1.77	0.78	0.5	18.35	13.04	19.67
TRINITY_DN12922_c0_g1	3.22754	up	4.48126	up	-1.14646	down	unknown [Lotus japonicus])	1.1	0.49	0.87	22.48	20.73	19.45	6.11	6.69	10.39
TRINITY_DN1297_c0_g1	2.33228	up	3.5164	up	-1.07877	down	PREDICTED: uncharacterized protein LOC104895442 [Beta vulgaris subsp. vulgaris])	16.76	14.85	15.98	222.46	162.82	141.04	80.93	81.64	88.83
TRINITY_DN1302_c0_g1	2.58237	up	1.04466	up	1.64923	up	PREDICTED: uncharacterized protein LOC104887411 [Beta vulgaris subsp. vulgaris])	3.4	3.02	1.73	5.79	5.13	5.28	14.16	15.88	14.7
TRINITY_DN13042_c0_g1	3.98287	up	1.47703	up	2.59894	up	probable inactive receptor kinase At5g58300 [Spinacia oleracea])	1.47	0.55	0.39	2.64	2.3	1.59	10.49	11.15	12.46
TRINITY_DN13056_c0_g1	3.13458	up	1.35285	up	1.89182	up	uncharacterized protein LOC110785497 [Spinacia oleracea])	0.92	0.83	0.81	2.43	2.19	2	7.56	7.07	6.21
TRINITY_DN1305_c0_g1	3.36254	up	1.6693	up	1.79893	up	membrane protein of ER body-like protein isoform X5 [Spinacia oleracea])	2.91	2.17	1.99	8.28	7.19	5.38	23.26	25.17	28.84
TRINITY_DN13072_c0_g2	2.56787	up	1.43169	up	1.25242	up	putative DNA glycosylase At3g47830 [Spinacia oleracea])	1.32	1.02	0.64	2.99	2.38	2.13	5.91	7.58	5.23
TRINITY_DN13112_c0_g1	1.34	up	-1.26423	down	2.71775	up	hypothetical protein L484_017845 [Morus notabilis])	9.68	10.11	9.6	5.18	4.17	3.41	25.56	23.02	22.43
TRINITY_DN13115_c0_g3	1.6605	up	-1.52331	down	3.3055	up	uncharacterized protein LOC110803005 [Spinacia oleracea])	4.93	8.53	4.2	2.83	2.19	1.27	17.54	17.81	18.09
TRINITY_DN13119_c0_g1	-4.29442	down	-1.10846	down	-3.06674	down	uncharacterized protein LOC110734428 [Chenopodium quinoa])	162.09	148.27	134.89	61.49	72.28	77.39	7.11	6.98	7.3
TRINITY_DN13124_c1_g1	4.60029	up	1.17503	up	3.52914	up	PREDICTED: peroxidase P7 [Beta vulgaris subsp. vulgaris])	1.19	1.18	1.44	3.18	3.66	1.91	27.04	30.81	28.89
TRINITY_DN13131_c0_g1	3.30601	up	2.17296	up	1.25102	up	PREDICTED: probable WRKY transcription factor 69 [Beta vulgaris subsp. vulgaris])	0.38	0.93	0.38	2.84	3.33	1.71	5.18	5.86	4.91
TRINITY_DN13154_c0_g1	-2.83436	down	1.52974	up	-4.24696	down	PREDICTED: protein NRT1/ PTR FAMILY 7.3 [Beta vulgaris subsp. vulgaris])	10.36	12.67	11.41	27.75	37.37	29.76	0.47	0.17	0.45
TRINITY_DN13157_c0_g4	2.32651	up	1.04439	up	1.38504	up	putative Na+/H+ antiporter [Suaeda japonica])	8.35	4.91	3.92	11.3	12.18	11.55	26.13	26.74	25.3
TRINITY_DN13187_c0_g4	4.46077	up	2.45372	up	2.12003	up	uncharacterized protein LOC110799608 isoform X1 [Spinacia oleracea])	0.35	0.16	0.1	0.82	1.12	1.34	3.02	3.99	5.36
TRINITY_DN13234_c0_g1	4.16553	up	1.8117	up	2.47043	up	beta-glucosidase 13-like [Spinacia oleracea])	3.28	2.98	2.24	9.74	9.97	10.23	53.01	45.73	55.4
TRINITY_DN13370_c0_g1	-4.97811	down	-1.21596	down	-3.65635	down	mannan endo-1,4-beta-mannosidase 7-like [Chenopodium quinoa])	15.05	13.77	12.16	5.81	6.37	5.6	0.2	0.73	0.3
TRINITY_DN13409_c0_g1	-3.04058	down	-1.06277	down	-1.86465	down		3.94	3.54	4.01	2.15	1.61	1.79	0.47	0.44	0.39
TRINITY_DN13487_c0_g1	2.00124	up	1.10904	up	1.01119	up	PREDICTED: uncharacterized protein LOC104904833 [Beta vulgaris subsp. vulgaris])	17.27	20.68	23.16	51.67	46.95	37.25	84.65	73.85	71.77
TRINITY_DN13492_c0_g4	4.79746	up	1.95379	up	2.93369	up	dehydrodolichyl diphosphate synthase 2 [Spinacia oleracea])	0.46	1	0.78	5.88	1.33	1.62	16.91	22.33	20.21
TRINITY_DN13510_c0_g1	3.21009	up	4.36844	up	-1.07903	down	40S ribosomal protein S8-like [Manihot esculenta])	2.02	0.71	0.5	22.61	20.55	22.07	7.63	11.48	7.1
TRINITY_DN13511_c0_g1	1.58611	up	-1.67646	down	3.36106	up	F-box/kelch-repeat protein At1g67480-like [Chenopodium quinoa])	4.98	2.81	2.74	1.58	0.85	0.83	9.33	8.81	10.66
TRINITY_DN1353_c0_g2	4.21203	up	1.69983	up	2.62175	up	putative nuclease HARBI1 [Chenopodium quinoa])	45.88	59.4	49.26	300.7	191.57	132.05	1176.95	1705.88	1803.63
TRINITY_DN1357_c0_g1	4.20167	up	1.88804	up	2.43302	up	uncharacterized protein LOC110734030 [Chenopodium quinoa])	0.99	2.14	1.04	6.39	5.08	3.95	21	20.54	23.61
TRINITY_DN1358_c0_g3	2.10346	up	1.17367	up	1.02989	up	PREDICTED: phosphoenolpyruvate carboxylase 1 [Beta vulgaris subsp. vulgaris])	5.03	2.39	1.85	6.43	6.63	7.42	12.32	11.29	12
TRINITY_DN13600_c0_g1	3.802	up	5.59644	up	-1.69138	down	predicted protein [Hordeum vulgare subsp. vulgare])	0.65	0.21	0.22	18.71	20.33	8.94	3.78	5.23	3.89
TRINITY_DN13621_c0_g2	-3.0919	down	-4.43165	down	1.4409	up	predicted protein [Hordeum vulgare subsp. vulgare])	49.54	19.57	29.08	0.83	1.93	1.52	2.55	2.9	4.5
TRINITY_DN1362_c0_g1	4.95942	up	6.51602	up	-1.45642	down		0.71	0.26	0.09	21.92	38.9	48.17	8.86	14.2	13.16
TRINITY_DN13672_c0_g1	2.88333	up	4.10376	up	-1.12701	down	Ribosomal protein L21e [Corchorus olitorius])	8.18	3.75	1.57	34.5	42.6	32	16.28	15.75	15.17
TRINITY_DN13693_c0_g1	-1.96941	down	1.43807	up	-3.27337	down	stearoyl-[acyl-carrier-protein] 9-desaturase, chloroplastic isoform X1 [Prosopis alba])	1.08	2.71	2.01	6.03	8.31	4.87	0.41	0.29	0.51
TRINITY_DN13694_c0_g1	1.9719	up	-1.9554	down	4.05903	up	uncharacterized protein LOC110723565 [Chenopodium quinoa])	67.4	117.43	173.56	35.31	18.53	41.66	397.82	460.72	506.14
TRINITY_DN13715_c0_g3	-2.23639	down	1.50904	up	-3.64613	down	uncharacterized protein LOC110736472 [Chenopodium quinoa])	109.21	44.83	52.82	135.72	209.93	231.74	10.72	14.73	14.29
TRINITY_DN13722_c0_g1	1.53425	up	-1.19743	down	2.84966	up	hydroxyphenylpyruvate reductase [Chenopodium quinoa])	15.65	16.66	12.01	7.61	6.11	5.76	43.78	35.7	39.34
TRINITY_DN13726_c0_g1	-5.98988	down	-1.06835	down	-4.80502	down	putative uncharacterized protein DDB_G0277255 [Chenopodium quinoa])	288.65	300.19	335.75	137.88	159.66	150.21	4.66	5.4	3.51
TRINITY_DN13729_c0_g1	2.0894	up	1.18171	up	1.02123	up	formin-like protein 6 [Chenopodium quinoa])	2.41	1.62	1.24	3.04	4.25	4.69	6.43	6.79	7.68
TRINITY_DN13737_c0_g1	2.26305	up	1.35901	up	1.02063	up	PREDICTED: serine/threonine-protein kinase Nek6 [Beta vulgaris subsp. vulgaris])	3.47	4.07	2.99	11.07	8.24	8.05	15.44	15.39	16.88
TRINITY_DN13741_c0_g1	1.6532	up	2.90441	up	-1.13605	down	predicted protein [Hordeum vulgare subsp. vulgare])	1.92	2.54	4.32	25	20.99	20.6	5.31	13.65	6.81
TRINITY_DN13742_c0_g1	4.52927	up	2.57634	up	2.06446	up	solute carrier family 25 member 44-like [Spinacia oleracea])	2.79	2.99	3.56	24.72	17.89	14.02	72.35	59.18	70.45
TRINITY_DN13790_c0_g2	1.59458	up	-1.71183	down	3.4169	up	PREDICTED: desumoylating isopeptidase 1 [Beta vulgaris subsp. vulgaris])	7.17	7.61	5.83	2.73	2.54	1.08	22.87	18.96	15.37
TRINITY_DN13863_c0_g1	-1.60007	down	1.87454	up	-3.36874	down	uncharacterized protein LOC110787829 [Spinacia oleracea])	12.21	5.41	6.23	18.53	32.91	34.64	2.08	2.24	2.82
TRINITY_DN13892_c0_g1	4.41189	up	5.5426	up	-1.05335	down	hypothetical protein EZV62_015580 [Acer yangbiense])	2	0.53	0.28	40.9	49.3	37.3	13.12	22.51	15.79
TRINITY_DN13906_c0_g1	2.07293	up	1.09363	up	1.08411	up	uncharacterized protein LOC110804308 isoform X2 [Spinacia oleracea])	5.06	3.1	2.19	7.1	6.91	6.99	17.96	17.25	20.31
TRINITY_DN13918_c0_g1	4.79695	up	2.0919	up	2.82598	up	PREDICTED: two-component response regulator-like APRR2 isoform X1 [Beta vulgaris subsp. vulgaris])	1.13	1.14	0.64	3.2	3.8	4.26	27.15	28.72	29.36
TRINITY_DN1392_c0_g1	8.11455	up	3.40236	up	4.79474	up	PREDICTED: NEP1-interacting protein-like 1 isoform X1 [Beta vulgaris subsp. vulgaris])	0.75	0.44	1.09	15.83	5.6	3.71	192.14	199.94	225.83
TRINITY_DN1397_c1_g1	6.48867	up	2.18485	up	4.43289	up	glyceraldehyde-3-phosphate dehydrogenase, cytosolic [Spinacia oleracea])	0.93	2.96	1.11	9.78	2.91	10.75	155.57	152.61	120.15
TRINITY_DN14075_c0_g1	9.75997	up	4.12831	up	5.7306	up	protein EXORDIUM-like [Chenopodium quinoa])	0.66	0.5	0.24	13.52	7.84	2.98	430.59	364.33	302.03
TRINITY_DN14089_c0_g1	6.61923	up	7.96866	up	-1.26164	down		0.22	0.1	0.04	22.15	35.87	32.81	6.18	18.09	8.82
TRINITY_DN14097_c0_g1	3.12096	up	1.9411	up	1.28856	up	phytol kinase 1, chloroplastic-like [Spinacia oleracea])	3.55	2.97	4.18	12.5	8.86	10.81	21.95	27.9	30.59
TRINITY_DN140_c0_g1	-1.18146	down	1.03805	up	-2.10437	down	PREDICTED: SUPPRESSOR OF ABI3-5 isoform X1 [Beta vulgaris subsp. vulgaris])	42.35	30.27	27.32	53.04	69.18	78.84	10.33	11.97	15.54
TRINITY_DN14104_c0_g1	4.96918	up	2.67486	up	2.40312	up	protein trichome birefringence-like 43 [Chenopodium quinoa])	0.2	0.19	0.15	1.52	0.57	0.95	4.92	3.75	5.45
TRINITY_DN14141_c0_g1	3.41858	up	2.10016	up	1.42804	up	protein SRC2 homolog [Spinacia oleracea])	0.57	0.63	0.41	2.79	2.47	1.75	5.96	5.31	4.71
TRINITY_DN14202_c1_g1	1.57332	up	-1.58211	down	3.21935	up	TORTIFOLIA1-like protein 4 [Chenopodium quinoa])	5.78	1.09	1.21	1.24	0.83	0.49	7.87	6.61	5.81
TRINITY_DN14247_c0_g1	2.87627	up	4.42273	up	-1.42724	down	60S ribosomal protein L31-like [Coffea arabica])	0.48	0.45	1.18	25.02	16.01	15.84	1.96	7.86	11.98
TRINITY_DN14278_c0_g1	2.26646	up	1.02164	up	1.35134	up	zinc-finger homeodomain protein 10-like [Chenopodium quinoa])	4.32	2.89	1.93	5.73	6.9	5.78	13.42	13.49	13.11
TRINITY_DN1429_c1_g3	-4.14003	down	1.88589	up	-5.91318	down	PREDICTED: GDSL esterase/lipase At1g71250 [Beta vulgaris subsp. vulgaris])	32.58	30.4	26.37	117.36	117.56	97.52	1.97	1.33	1.37
TRINITY_DN14318_c0_g2	-2.64603	down	-1.18008	down	-1.3405	down		12.26	11.96	13.61	4.39	4.39	8.1	1.15	1.72	2.92
TRINITY_DN14333_c0_g1	4.63533	up	2.39606	up	2.32817	up	hypothetical protein DS421_16g542390 [Arachis hypogaea])	0.75	0.39	1.26	5.51	5.3	2.97	17.74	23.5	8.89
TRINITY_DN1437_c0_g2	-3.18731	down	1.16093	up	-4.22992	down	uncharacterized protein LOC110731994 [Chenopodium quinoa])	36.04	22.75	26.28	23.77	30.11	40.99	1.82	4.55	5.03
TRINITY_DN14407_c1_g3	-5.46741	down	-1.36859	down	-3.97995	down	PREDICTED: CBS domain-containing protein CBSX5 [Beta vulgaris subsp. vulgaris])	34.71	41.3	42.66	13.45	16.34	17.11	0.61	1.34	0.62
TRINITY_DN14446_c0_g1	-2.82692	down	-1.62186	down	-1.08124	down	acyl-CoA-binding domain-containing protein 1 [Spinacia oleracea])	94.71	121.91	121.27	35.59	37.73	39.3	13.46	16.72	15.87
TRINITY_DN14447_c0_g4	5.0169	up	2.40582	up	2.72133	up	PREDICTED: uncharacterized protein LOC104905930 [Beta vulgaris subsp. vulgaris])	0.06	0.02	0.08	0.19	0.26	0.4	1.51	1.5	1.74
TRINITY_DN14479_c0_g1	4.34602	up	5.8901	up	-1.45005	down	ATPase component of ABC transporter [Handroanthus impetiginosus])	1.81	0.8	1.21	62.55	75.09	65.22	13	21.63	30.61
TRINITY_DN1448_c0_g1	2.12608	up	1.2183	up	1.0207	up	PREDICTED: peptidyl serine alpha-galactosyltransferase [Beta vulgaris subsp. vulgaris])	3.17	3.3	1.46	5.54	4.91	4.97	8.97	9.13	9.02
TRINITY_DN14498_c2_g1	-8.8927	down	-1.44211	down	-7.33678	down	PREDICTED: em-like protein GEA6 [Beta vulgaris subsp. vulgaris])	65978.8	93576.8	118090	32018.2	36746.1	37121.6	112.35	323.59	89.1
TRINITY_DN14512_c0_g1	-3.5192	down	-1.26203	down	-2.12904	down		131.99	220.98	191.25	76.4	82.94	69.35	15.28	14.76	15.48
TRINITY_DN14512_c0_g2	-3.72701	down	-1.32075	down	-2.27924	down	non-specific lipid-transfer protein-like protein At2g13820 [Spinacia oleracea])	251.77	341.51	334.54	120.19	129.28	128.96	25.64	21.62	17.51
TRINITY_DN14520_c0_g1	2.96551	up	4.28957	up	-1.26163	down	40S ribosomal protein S2-4 [Prunus persica])	2.73	0.44	0.11	25.13	31.24	30.94	14.34	13.91	10.03
TRINITY_DN14521_c0_g1	2.67145	up	-1.01944	down	3.80355	up	umecyanin-like [Chenopodium quinoa])	104.84	96.96	76.35	44.16	54.05	39.82	497.61	602.08	559.31
TRINITY_DN1457_c0_g1	-4.57894	down	-1.35913	down	-3.09756	down	signal peptidase complex catalytic subunit SEC11C-like [Spinacia oleracea])	56.81	72.14	80.63	23.52	27.7	24.65	2.13	3.9	3.72
TRINITY_DN14633_c0_g1	4.1638	up	1.1405	up	3.14111	up	uncharacterized protein LOC110698103 [Chenopodium quinoa])	1.31	1.41	1.3	2.81	3.01	3.19	22.61	21.86	23.27
TRINITY_DN14668_c0_g1	2.90245	up	1.67767	up	1.33154	up	hypothetical protein BVRB_3g066260 [Beta vulgaris subsp. vulgaris])	0.84	0.32	0.5	1.92	1.31	2.01	3.29	2.68	5.36
TRINITY_DN14688_c0_g4	6.66015	up	2.8454	up	3.92179	up	monocopper oxidase-like protein SKU5 [Chenopodium quinoa])	0.46	0.43	0.25	3.46	2.83	1.95	35.32	35.27	36.74
TRINITY_DN1470_c5_g1	-2.67146	down	1.09615	up	-3.64099	down	hypothetical protein BVRB_9g226040 [Beta vulgaris subsp. vulgaris])	16.71	17.72	26.82	22.17	20.05	24.17	1.21	5.48	2.55
TRINITY_DN1479_c0_g1	-2.02475	down	1.83268	up	-3.73634	down	hypothetical protein Ahy_B08g092899 [Arachis hypogaea])	2.93	2.57	3.95	9.13	8.6	12.42	0.47	0.91	1.57
TRINITY_DN1479_c0_g2	-3.82511	down	1.83132	up	-5.53881	down	hypothetical protein POPTR_005G048250 [Populus trichocarpa])	5.57	3.8	4.81	13.14	17	19.34	0.33	0.4	0.44
TRINITY_DN14802_c0_g1	-8.09394	down	-1.43322	down	-6.55949	down	PREDICTED: uncharacterized protein LOC104887770 [Beta vulgaris subsp. vulgaris])	443.52	516.67	630.97	181.92	225.99	195.46	1.26	3.95	0.34
TRINITY_DN1489_c0_g1	2.03032	up	1.02917	up	1.1102	up	PREDICTED: protein phosphatase 2C and cyclic nucleotide-binding/kinase domain-containing protein isoform X1 [Beta vulgaris subsp. vulgaris])	4.27	3.16	2.68	7.36	6.38	6.64	12.2	12.02	14.03
TRINITY_DN14913_c0_g1	3.97296	up	2.39403	up	1.6961	up		0.77	1.43	0.95	5.74	2.51	8.42	12.4	21.24	12.1
TRINITY_DN14921_c0_g1	2.58064	up	3.9458	up	-1.2883	down	glutamine synthetase-like [Quercus suber])	0.92	0.06	0.98	12.51	8.63	8.96	3.11	4.84	2.8
TRINITY_DN14921_c0_g3	-1.78807	down	-3.54347	down	1.84566	up	glutamine synthetase-like [Quercus suber])	17.05	5.63	10.14	1.28	0.6	0.88	1.87	2.06	4.78
TRINITY_DN1493_c0_g1	4.30281	up	1.45565	up	2.9511	up	ectonucleotide pyrophosphatase/phosphodiesterase family member 3-like [Chenopodium quinoa])	1.42	1.46	0.48	5.13	1.92	1.95	20.33	21.1	19.29
TRINITY_DN15025_c1_g1	-1.99961	down	-3.11834	down	1.22211	up	CMO protein [Zea mays])	19.69	12.26	14.41	3.59	1.66	1.91	3.81	3.23	4.34
TRINITY_DN15035_c0_g1	2.98922	up	-2.54259	down	5.64522	up	ethylene-responsive transcription factor ERF098-like [Chenopodium quinoa])	4.15	8.53	5.28	1.27	1.67	0.24	19.38	57.93	63.45
TRINITY_DN15067_c0_g1	2.41922	up	1.08502	up	1.45113	up	PREDICTED: calmodulin-binding receptor-like cytoplasmic kinase 3 [Beta vulgaris subsp. vulgaris])	5.28	5.21	3.51	9.02	10.42	9.87	25.25	26.67	28.83
TRINITY_DN15121_c0_g1	3.40043	up	1.76383	up	1.7523	up	PREDICTED: AP2-like ethylene-responsive transcription factor ANT [Beta vulgaris subsp. vulgaris])	0.39	0.28	0.14	0.96	0.88	1.01	2.81	2.03	2.87
TRINITY_DN15186_c0_g1	2.22129	up	1.01534	up	1.30518	up	PREDICTED: protein transport protein SEC16B homolog [Beta vulgaris subsp. vulgaris])	5.32	3.46	3.13	7.8	6.95	5.38	17.98	23.68	24.25
TRINITY_DN151_c1_g2	5.81769	up	3.36636	up	2.56232	up	GDSL esterase/lipase At1g71691-like [Chenopodium quinoa])	4.93	7.53	7.13	109.24	53.96	44.62	296.43	361.03	440.24
TRINITY_DN15207_c0_g1	1.82868	up	3.11789	up	-1.20358	down	40S ribosomal protein S26-3-like [Brassica napus])	4.66	1.85	2.11	15.78	28.63	24.94	3.93	14.61	7.4
TRINITY_DN15253_c0_g1	2.33595	up	1.01182	up	1.43619	up	mitochondrial outer membrane protein porin 4 [Spinacia oleracea])	20.48	22.02	13.97	48.56	36.23	29.91	90.18	91.43	83.51
TRINITY_DN15266_c0_g1	-1.11328	down	1.49017	up	-2.51353	down	PREDICTED: uncharacterized protein LOC104888369 isoform X2 [Beta vulgaris subsp. vulgaris])	2.1	0.87	1.24	3.77	3.88	4.02	0.59	0.74	0.42
TRINITY_DN15284_c0_g1	2.95192	up	4.99459	up	-1.93113	down		0.25	0.32	0.17	5.53	9.83	8.5	1.32	2.92	1.11
TRINITY_DN1529_c0_g4	5.68748	up	3.38197	up	2.42377	up	PREDICTED: probable linoleate 9S-lipoxygenase 5 [Beta vulgaris subsp. vulgaris])	0.13	0.29	0.07	2.41	1.15	1.53	8.76	6.13	8.49
TRINITY_DN15312_c0_g1	-4.57833	down	-1.52067	down	-2.9423	down		19.01	9.77	30.8	6.07	6.42	8.29	0.99	0.76	0.39
TRINITY_DN1537_c0_g1	6.3622	up	-2.86918	down	9.36327	up	early light-induced protein 1, chloroplastic-like [Chenopodium quinoa])	4.48	10.33	13.54	1.01	1.49	1.49	820	925.85	536.47
TRINITY_DN1542_c0_g1	-4.84641	down	-1.61926	down	-3.11109	down	probable protein phosphatase 2C 24 isoform X1 [Chenopodium quinoa])	186.97	210.9	252.82	83.32	78.96	54.39	7.6	6.87	7.01
TRINITY_DN15510_c0_g2	2.57033	up	1.26574	up	1.40947	up	nodal modulator 1-like [Chenopodium quinoa])	8.16	5.63	4.64	16.1	14.04	13.98	30.89	34.68	35.42
TRINITY_DN15617_c0_g1	2.54602	up	3.9607	up	-1.32566	down	60S ribosomal protein L23a [Vitis riparia])	1.51	0.7	0.6	11.54	17.35	14.25	3.94	6.81	3.8
TRINITY_DN15663_c0_g1	-1.05399	down	1.05391	up	-1.99704	down	pre-mRNA-splicing factor SLU7-like [Chenopodium quinoa])	127.57	90.36	80.92	193.43	192.13	226.09	43.95	45.19	41.53
TRINITY_DN15682_c0_g1	5.38508	up	1.69853	up	3.79037	up	U-box domain-containing protein 52-like [Chenopodium quinoa])	1.34	0.43	1.23	2.73	4.41	1.89	29.05	36.46	46.39
TRINITY_DN1571_c0_g1	4.69979	up	-1.89422	down	6.66598	up	pathogenesis-related protein STH-21-like [Chenopodium quinoa])	41.45	16.79	7.86	7.83	5.88	3.29	356.8	684.56	450.73
TRINITY_DN15749_c0_g1	2.57174	up	1.17441	up	1.51593	up		16.87	19.06	15.25	43.29	40.19	36.03	95.78	94.93	98.5
TRINITY_DN1575_c0_g1	3.39737	up	-2.34764	down	5.86256	up	uncharacterized protein LOC8260322 [Ricinus communis])	3.23	2.62	6.82	0.58	1.03	0.95	33.8	34.24	59.25
TRINITY_DN15767_c0_g2	3.80467	up	2.41225	up	1.48752	up	Extracellular metalloprotease, putative [Ricinus communis])	0.91	0.16	0.06	1.66	3.26	0.75	5.59	2.38	5.29
TRINITY_DN15769_c0_g2	3.017	up	1.17343	up	1.93085	up	PREDICTED: protein TSS [Beta vulgaris subsp. vulgaris])	14.66	5.35	5.01	20.53	17.72	16.49	51.5	54.45	75.11
TRINITY_DN15778_c0_g1	3.53441	up	4.7466	up	-1.11683	down	unknown [Picea sitchensis])	0.87	0.28	0.52	10.83	12.19	16.79	4.14	6	4.85
TRINITY_DN15785_c0_g1	4.62567	up	5.8608	up	-1.11202	down	hypothetical protein FH972_001745 [Carpinus fangiana])	0.4	0.48	1.57	28.12	35.11	33.55	11.99	15.76	11.23
TRINITY_DN15818_c0_g1	4.31645	up	5.65562	up	-1.24419	down		1.52	0.71	0.25	40.17	31.28	51.16	10.86	17.33	16.22
TRINITY_DN1585_c0_g1	2.22718	up	1.30823	up	1.04535	up	21 kDa protein-like [Spinacia oleracea])	2.82	15.96	4.86	39.44	30.3	35.94	54.91	17.97	59.14
TRINITY_DN15902_c0_g1	2.81742	up	1.17956	up	1.76347	up	phytochrome A-associated F-box protein-like [Chenopodium quinoa])	1.98	2.73	3.38	4.48	6.92	7.39	18	19.91	16.07
TRINITY_DN1590_c0_g1	3.67694	up	1.66609	up	2.11528	up	hypothetical protein BVRB_6g149800 [Beta vulgaris subsp. vulgaris])	1.47	0.9	1.03	4.29	3.63	3.4	9.49	10.8	10.15
TRINITY_DN159_c0_g1	2.77819	up	1.07897	up	1.80697	up	malonate--CoA ligase [Spinacia oleracea])	10.04	6.22	5.26	15.53	15.88	14.71	44.34	53.2	71.38
TRINITY_DN1606_c0_g1	-1.3226	down	1.20757	up	-2.4162	down	uncharacterized protein LOC110788021 [Spinacia oleracea])	7.08	5.48	4.17	7.31	11.49	12.18	3.96	2.46	3.58
TRINITY_DN16090_c0_g1	3.42811	up	4.67854	up	-1.1573	down	40S ribosomal protein S3-2 [Ananas comosus])	0.47	0.22	0.35	11.21	7.13	8.08	1.91	4.58	3.86
TRINITY_DN16097_c0_g1	2.61207	up	3.78245	up	-1.08372	down	60S ribosomal protein L13-like [Rhodamnia argentea])	1.85	1.05	0.73	15.86	17.32	13.28	5.35	7.92	5.53
TRINITY_DN160_c0_g2	-3.52756	down	-1.02466	down	-2.39265	down		6.07	4.13	3.9	2.13	2.51	2.27	0.38	0.29	0.45
TRINITY_DN160_c0_g3	-2.53622	down	-1.11222	down	-1.29964	down	uncharacterized protein LOC110797525 [Spinacia oleracea])	29.93	36.41	40.41	14.83	18.63	17.01	5.74	5.68	5.99
TRINITY_DN1621_c0_g1	-4.41286	down	-1.48803	down	-2.80557	down	PREDICTED: ATP-dependent 6-phosphofructokinase 2 [Beta vulgaris subsp. vulgaris])	91.62	123.29	125.89	39.36	48.67	36.78	4.78	6.53	3.94
TRINITY_DN16252_c0_g2	-2.30335	down	-3.71164	down	1.50471	up	probable secreted beta-glucosidase SIM1 [Quercus suber])	17.36	8.13	10.48	0.67	1.02	1.02	1.04	2.53	3.2
TRINITY_DN16261_c0_g1	3.32777	up	1.0902	up	2.33203	up	cellulose synthase-like protein D3 [Chenopodium quinoa])	3.37	1.67	1.01	4.51	4.36	3.69	18.07	18.88	17.24
TRINITY_DN1626_c0_g2	-3.24663	down	-5.52371	down	2.38409	up	cytochrome c [Quercus suber])	83.36	41.17	58.94	1.41	0.76	1.69	3.75	3.22	10.94
TRINITY_DN16303_c0_g1	1.0232	up	-1.05469	down	2.18526	up	PREDICTED: uncharacterized protein LOC104883046 [Beta vulgaris subsp. vulgaris])	6.51	5.02	4.64	3.28	2.44	2.07	10.7	9.16	10.39
TRINITY_DN1634_c0_g1	3.20074	up	-1.17962	down	4.49206	up	zinc finger A20 and AN1 domain-containing stress-associated protein [Suaeda glauca])	12.04	12.73	14.95	7.49	6.43	3.98	118.59	112.23	116
TRINITY_DN16396_c0_g2	-8.78139	down	-1.37275	down	-7.29654	down	PREDICTED: em-like protein GEA6 [Beta vulgaris subsp. vulgaris])	39078.1	55061.1	72590.1	20660	23643.5	23040.2	62.96	216.91	63.66
TRINITY_DN16399_c0_g2	-2.5998	down	-1.11086	down	-1.37128	down	hypothetical protein SOVF_205680 [Spinacia oleracea])	97.58	94	89.39	39.29	50.35	40.54	13.62	14.47	15.71
TRINITY_DN16429_c0_g1	4.48752	up	2.1732	up	2.41492	up	PREDICTED: protein SIEVE ELEMENT OCCLUSION B [Beta vulgaris subsp. vulgaris])	0.05	0.2	0.13	0.81	0.62	0.38	2.15	3.39	2.91
TRINITY_DN16433_c0_g2	-2.85205	down	1.14939	up	-3.90137	down	KH domain-containing protein HEN4-like isoform X1 [Spinacia oleracea])	3.8	2.46	2.2	5.71	7.05	5.89	0.49	0.4	0.26
TRINITY_DN1644_c0_g2	-2.37664	down	-1.21311	down	-1.04154	down	lysM domain receptor-like kinase 3 [Spinacia oleracea])	13.2	11.57	12.56	3.79	5.93	6.55	2.26	2.24	2.19
TRINITY_DN1647_c0_g5	2.19827	up	1.30652	up	1.00259	up	protein indeterminate-domain 12-like [Chenopodium quinoa])	4.84	3.31	3.32	8.09	10.97	9.31	16.16	15.42	16.8
TRINITY_DN164_c0_g1	-9.57503	down	-1.76338	down	-7.68517	down	hypothetical protein BVRB_9g210470 [Beta vulgaris subsp. vulgaris])	506.01	656.12	740.88	151.82	201.76	247.95	0.81	0.94	0.5
TRINITY_DN16530_c0_g1	2.41546	up	1.22905	up	1.29989	up	dihydropyrimidinase-like [Chenopodium quinoa])	3.07	3.01	1.39	6.13	6.2	5.18	12.31	12.06	12.23
TRINITY_DN16733_c0_g1	2.22051	up	3.34225	up	-1.03331	down	predicted protein [Hordeum vulgare subsp. vulgare])	5.73	1.65	3.52	34.29	40.98	38.89	13.54	20.05	12.89
TRINITY_DN16750_c0_g1	4.51786	up	1.24919	up	3.36457	up	PREDICTED: probable protein phosphatase 2C 38 [Beta vulgaris subsp. vulgaris])	2.53	1.55	1.76	8.12	3.08	2.73	38.22	36.67	47.79
TRINITY_DN16750_c1_g1	-3.52058	down	-1.45911	down	-1.93832	down	hypothetical protein BVRB_5g126040 [Beta vulgaris subsp. vulgaris])	18.23	25.48	33.31	9.06	10.55	9.21	2.13	2.36	1.88
TRINITY_DN16785_c0_g1	-2.54226	down	-1.08085	down	-1.34121	down	uncharacterized protein LOC110718873 [Chenopodium quinoa])	61.47	65.81	67.08	29.42	32.59	31.32	11.4	10.85	8.84
TRINITY_DN16792_c0_g1	-4.90911	down	-2.45135	down	-2.33752	down	transcription factor TGA9-like [Chenopodium quinoa])	324.26	339.3	346.05	54.15	67.02	66.31	9.56	11.77	11.06
TRINITY_DN16831_c1_g1	-3.26742	down	-1.30718	down	-1.84273	down		37.11	32.46	29.05	9.65	16.82	13.32	3.03	3.44	2.55
TRINITY_DN16858_c0_g2	3.48331	up	1.10733	up	2.49003	up	probable dolichyl-diphosphooligosaccharide--protein glycosyltransferase subunit 3B [Chenopodium quinoa])	6.58	7.31	5.2	15.57	14.98	11.02	65.88	67.59	65.49
TRINITY_DN16869_c0_g4	2.24082	up	1.33054	up	1.01614	up	PREDICTED: bifunctional aspartokinase/homoserine dehydrogenase 2, chloroplastic [Beta vulgaris subsp. vulgaris])	11.61	7.85	5.1	23.01	18.09	19.97	35.69	32.43	37.62
TRINITY_DN16993_c0_g1	2.9242	up	4.27332	up	-1.28386	down	40S ribosomal protein S7-like [Cucurbita moschata])	1.35	0.14	0.3	6.4	12.41	14.32	2.78	6.5	2.24
TRINITY_DN17006_c0_g1	3.2913	up	1.55981	up	1.83159	up	PREDICTED: kinesin-like protein KIN-7F [Beta vulgaris subsp. vulgaris])	3.18	1.01	0.8	6.6	2.34	3.88	4.33	6.45	6.01
TRINITY_DN1703_c0_g3	3.52951	up	1.54163	up	2.09978	up	flotillin-like protein 3 [Chenopodium quinoa])	2.31	2.17	1.79	4.99	6.01	5.49	20.18	20.9	19.92
TRINITY_DN17082_c0_g1	3.13811	up	1.48177	up	1.76069	up	PREDICTED: E3 ubiquitin ligase BIG BROTHER [Beta vulgaris subsp. vulgaris])	0.91	0.85	0.96	3.56	1.78	2.35	5.76	7.99	8.86
TRINITY_DN17102_c0_g1	4.37899	up	-1.63195	down	6.12087	up	photosystem I chlorophyll a/b-binding protein 6, chloroplastic-like [Chenopodium quinoa])	4.62	4.25	2.11	1.87	0.86	0.79	68.1	64.89	77.11
TRINITY_DN1712_c0_g1	4.1472	up	1.95418	up	2.30445	up	PREDICTED: thioredoxin-like 1-2, chloroplastic [Beta vulgaris subsp. vulgaris])	15.08	16.7	25.84	107.74	66.01	51.58	300.46	294.47	343.02
TRINITY_DN17156_c0_g1	2.72796	up	1.34516	up	1.50779	up	root phototropism protein 3-like [Chenopodium quinoa])	1.59	1.49	1.44	2.66	4.44	4.53	11.02	8.08	8.62
TRINITY_DN17214_c0_g1	-1.23501	down	1.08788	up	-2.21096	down	hypothetical protein BVRB_8g189280 isoform B [Beta vulgaris subsp. vulgaris])	4.73	3.85	2.93	6.22	8.56	9.03	1.1	1.92	1.63
TRINITY_DN1721_c0_g1	3.31414	up	1.6828	up	1.73218	up	alanine--tRNA ligase, chloroplastic/mitochondrial-like isoform X1 [Chenopodium quinoa])	3.55	1.86	1.46	6.97	7.92	6.54	19.69	19.15	23.26
TRINITY_DN17255_c0_g1	2.39614	up	-1.1586	down	3.68917	up	PREDICTED: miraculin [Beta vulgaris subsp. vulgaris])	8.04	22.82	9.57	9.48	4.27	4.94	73.55	64.8	67.13
TRINITY_DN172_c0_g2	3.0492	up	1.76465	up	1.39002	up	PREDICTED: transmembrane 9 superfamily member 1 [Beta vulgaris subsp. vulgaris])	4.8	3.6	2.79	14.38	11.44	9.06	32.34	39.51	34.11
TRINITY_DN1733_c0_g1	3.03547	up	1.75917	up	1.39599	up	MDIS1-interacting receptor like kinase 2-like [Spinacia oleracea])	2.48	2.11	1.83	6.16	8.44	7.83	11.68	15.05	23.72
TRINITY_DN17361_c0_g1	1.8586	up	-1.68804	down	3.65681	up	PREDICTED: septum-promoting GTP-binding protein 1 [Beta vulgaris subsp. vulgaris])	1.98	1.76	1.31	0.45	0.77	0.36	4.97	6.13	5.94
TRINITY_DN1739_c0_g1	-1.35774	down	1.26667	up	-2.51525	down	uncharacterized protein LOC110806123 [Spinacia oleracea])	5.58	2.79	3.64	7.46	8.92	12.27	1.03	1.38	1.93
TRINITY_DN17439_c0_g1	2.12003	up	1.04247	up	1.17653	up	uncharacterized protein LOC110701135 [Chenopodium quinoa])	2.15	1.02	1.03	2.84	2.86	2.83	5.66	5.73	5.05
TRINITY_DN1743_c0_g1	-2.23257	down	1.57516	up	-3.70007	down		1.52	0.41	1.12	2.35	2.86	3.77	0.12	0.11	0.37
TRINITY_DN17444_c0_g1	3.00076	up	4.24424	up	-1.19419	down	60S ribosomal protein L18-3 [Elaeis guineensis])	4.62	0.14	0.15	15.02	17.79	18.17	2.82	9.9	5.25
TRINITY_DN17496_c0_g1	4.5447	up	3.08807	up	1.55759	up	PREDICTED: potassium channel AKT1 [Beta vulgaris subsp. vulgaris])	0.04	0.2	0.06	1.54	0.84	0.33	1.96	2.52	2.5
TRINITY_DN17509_c0_g1	6.57977	up	3.77489	up	2.89755	up	uncharacterized protein LOC110799418 [Spinacia oleracea])	1.06	1.28	2.71	39.11	17.83	13.86	143.72	143.76	167.03
TRINITY_DN17785_c0_g1	-2.44038	down	1.19762	up	-3.52672	down	peroxidase P7-like [Chenopodium quinoa])	29.36	32.88	24.8	67.43	79.51	52.94	3.56	6.76	4.75
TRINITY_DN1778_c0_g1	3.47703	up	1.97784	up	1.62284	up	protein HOTHEAD-like [Chenopodium quinoa])	1.33	2.17	1.71	6.61	7.47	5.02	17.6	16.79	21.35
TRINITY_DN17791_c0_g1	1.0277	up	-1.08298	down	2.21779	up	MLP-like protein 43 [Chenopodium quinoa])	89.3	93.66	139.77	64.62	64.56	25.81	173.53	209.97	243.18
TRINITY_DN1779_c0_g1	1.14207	up	2.48296	up	-1.23776	down	MADS-box transcription factor 23-like isoform X1 [Spinacia oleracea])	1.35	0.63	0.72	4.35	4.86	5.7	1.69	1.77	2.26
TRINITY_DN177_c0_g1	2.71631	up	1.30549	up	1.52069	up	uncharacterized protein LOC110805943 isoform X2 [Spinacia oleracea])	4.46	4.35	3.87	11.23	10.1	8.17	32.77	35.48	33.54
TRINITY_DN17830_c0_g1	2.93474	up	1.44772	up	1.59376	up	hypothetical protein SOVF_010200 [Spinacia oleracea])	28.55	24.45	18.91	85.94	62.1	49.6	188.58	166.15	172.43
TRINITY_DN17860_c0_g1	-3.63837	down	-1.18065	down	-2.35599	down		7.18	6.31	4.69	3.41	2.47	2.13	0.23	0.57	0.58
TRINITY_DN17866_c0_g1	-5.76447	down	-4.59507	down	-1.05471	down	lactose permease-like [Quercus suber])	240.06	130.15	209.11	7.67	4.09	12.1	2.58	2.54	4.81
TRINITY_DN17867_c0_g2	4.98714	up	3.31945	up	1.79485	up	LOW QUALITY PROTEIN: myosin heavy chain, muscle-like [Rhodamnia argentea])	0.04	0.07	0.07	0.4	0.38	1.33	2.57	2.18	1.87
TRINITY_DN17872_c1_g1	2.54571	up	3.74405	up	-1.11295	down	hypothetical protein AQUCO_04000052v1, partial [Aquilegia coerulea])	3.1	1.8	0.75	26.49	25.21	21.22	8.17	13.01	7.26
TRINITY_DN17914_c0_g1	6.4452	up	2.55483	up	3.97387	up	PREDICTED: 1-aminocyclopropane-1-carboxylate synthase [Beta vulgaris subsp. vulgaris])	0.13	0.19	0.1	1.7	0.68	0.14	9.13	11.46	14.33
TRINITY_DN17985_c0_g2	2.90968	up	-1.00662	down	4.02245	up	uncharacterized protein LOC110718509 [Chenopodium quinoa])	5.08	3.22	3.37	1.73	2.56	1.65	17.19	26.83	40.6
TRINITY_DN1799_c0_g1	5.36526	up	3.06548	up	2.41471	up	PREDICTED: caffeic acid 3-O-methyltransferase isoform X1 [Beta vulgaris subsp. vulgaris])	0.29	1.11	0.6	8.92	3.17	5.63	27.37	27.67	27.12
TRINITY_DN1800_c0_g1	2.90514	up	-2.30455	down	5.29674	up	basic endochitinase-like [Chenopodium quinoa])	151.12	103.39	59.56	30.92	20.98	10.97	565.14	891.71	703.79
TRINITY_DN1801_c0_g1	-5.1641	down	-1.21007	down	-3.83649	down	HVA22-like protein e [Chenopodium quinoa])	594.99	725.92	713.78	263.52	319.43	295.15	16.31	26.26	15.11
TRINITY_DN18090_c0_g1	2.89346	up	1.20466	up	1.8007	up	endoplasmin homolog [Chenopodium quinoa])	25.88	24.15	13.86	54.91	48.6	44.87	137.39	153.05	155.91
TRINITY_DN1810_c0_g1	-1.70002	down	1.61334	up	-3.20735	down	PREDICTED: ankyrin repeat-containing protein ITN1 [Beta vulgaris subsp. vulgaris])	49.52	26.03	23.98	75.29	94.62	130.86	7.95	10.45	9.83
TRINITY_DN1812_c0_g3	2.45389	up	-1.80338	down	4.36223	up	ADP-ribosylation factor 2-like protein [Cinnamomum micranthum f. kanehirae])	5.25	3.98	1.61	1.32	1	0.73	17.6	19.69	16.14
TRINITY_DN18145_c0_g1	2.73533	up	-1.27522	down	4.12327	up	uncharacterized protein LOC110691192 [Chenopodium quinoa])	3.22	3.63	4.46	1.59	2.05	1.12	23.59	24.99	22.56
TRINITY_DN18152_c0_g1	7.17655	up	2.95823	up	4.30667	up	uncharacterized protein LOC110799471 [Spinacia oleracea])	0.04	0.18	0.16	1.32	1.49	0.91	18.28	20.83	19.6
TRINITY_DN1821_c0_g1	-10.4825	down	-1.13518	down	-9.22399	down	PREDICTED: pathogen-related protein [Beta vulgaris subsp. vulgaris])	480.19	555.13	650.39	216.96	285.36	275.54	0.2	0.64	0.32
TRINITY_DN18297_c0_g1	-3.2866	down	-1.83207	down	-1.3338	down	abrin-a-like [Spinacia oleracea])	8.06	8.69	11.1	1.77	3.21	3.01	0.62	1.13	0.98
TRINITY_DN18354_c1_g1	-3.79762	down	-1.78508	down	-1.88762	down	uncharacterized protein LOC110719350 [Chenopodium quinoa])	15.36	20.63	20.72	5.6	5.81	5.45	1.37	1.23	1.24
TRINITY_DN18355_c0_g1	2.67096	up	-1.03004	down	3.81034	up	arogenate dehydratase/prephenate dehydratase 6, chloroplastic-like [Spinacia oleracea])	5.21	4.19	4.72	2.77	2.08	2.11	26.4	27.28	30.25
TRINITY_DN1835_c0_g2	-4.46002	down	1.09026	up	-5.46457	down	PREDICTED: low-temperature-induced 65 kDa protein [Beta vulgaris subsp. vulgaris])	8.81	3.36	4.83	12.19	9.31	14.01	0.27	0.35	0.07
TRINITY_DN1841_c0_g1	7.25557	up	3.71207	up	3.67818	up	PREDICTED: anaphase-promoting complex subunit 8 [Beta vulgaris subsp. vulgaris])	1.25	7.24	2.47	80.91	56.25	18.82	483.54	663.35	609.3
TRINITY_DN18428_c0_g1	6.10193	up	2.91034	up	3.24071	up	mitogen-activated protein kinase kinase kinase 17-like [Chenopodium quinoa])	0.06	0.05	0.27	2.32	0.28	0.34	6.33	8.39	9.92
TRINITY_DN18457_c0_g1	4.09626	up	1.07801	up	3.13863	up	PREDICTED: molybdate-anion transporter [Beta vulgaris subsp. vulgaris])	1.47	2.43	0.95	4.38	3.61	2.46	25.79	26.05	27.2
TRINITY_DN184_c0_g1	-7.18276	down	-1.03711	down	-6.02642	down	PREDICTED: uncharacterized protein LOC104883909 isoform X1 [Beta vulgaris subsp. vulgaris])	240.92	258.29	309.9	122.04	134.95	132.83	1.1	2.24	1.9
TRINITY_DN1850_c0_g1	-2.1668	down	-1.01949	down	-1.02536	down		13.42	21.96	41.99	15.05	12.16	12.46	3	6.46	7.67
TRINITY_DN1861_c0_g1	3.53312	up	2.01414	up	1.62653	up	PREDICTED: uncharacterized protein LOC104884189 isoform X2 [Beta vulgaris subsp. vulgaris])	0.55	0.59	0.87	2.42	2.25	2.32	7.15	10.64	10.3
TRINITY_DN18642_c0_g4	-4.0095	down	-1.6196	down	-2.28279	down		2.16	0.96	1.49	0.47	0.29	0.72	0.08	0.05	0.13
TRINITY_DN1867_c0_g1	-1.10991	down	1.71022	up	-2.70052	down	transcription factor GTE1-like isoform X1 [Chenopodium quinoa])	20.8	20.17	18.45	54.62	63.51	70.11	5.99	9.76	10.5
TRINITY_DN1873_c0_g1	3.18927	up	1.16375	up	2.1378	up	PREDICTED: uncharacterized protein LOC104892265 isoform X1 [Beta vulgaris subsp. vulgaris])	21.47	28.45	26.8	44.49	37.88	25.06	108.15	124.52	101.35
TRINITY_DN18749_c0_g2	6.16002	up	2.74628	up	3.50083	up	uncharacterized protein LOC110698867 [Chenopodium quinoa])	0.75	0.84	1.18	10.25	4.59	4.01	52.78	74.33	57.69
TRINITY_DN1875_c0_g1	2.84781	up	1.57124	up	1.39887	up	PREDICTED: methyltransferase-like protein 13 [Beta vulgaris subsp. vulgaris])	2.08	4.13	1.93	10.72	6.9	6.4	17.13	19.41	18.93
TRINITY_DN1877_c0_g4	-3.50324	down	1.58751	up	-5.00376	down	uncharacterized protein LOC110691008 [Chenopodium quinoa])	2.05	0.64	0.77	2.62	2.69	4.77	0.12	0.1	0.05
TRINITY_DN1879_c0_g1	2.28969	up	1.18944	up	1.20869	up	cysteine--tRNA ligase, chloroplastic/mitochondrial isoform X1 [Spinacia oleracea])	4.35	3.33	2.51	7.42	7.05	6.15	15.29	16.78	19.62
TRINITY_DN18898_c0_g1	2.19848	up	3.35598	up	-1.09751	down		15.7	3.82	0.31	31.21	22.02	30.13	9.69	11.43	15.95
TRINITY_DN18928_c0_g1	3.20446	up	4.5688	up	-1.25773	down	translationally-controlled tumor protein homolog isoform X1 [Camellia sinensis])	0.27	0.17	0.27	4.03	6.18	6.57	3.55	3.1	1.52
TRINITY_DN1894_c0_g2	-1.11665	down	1.46218	up	-2.45889	down		4.91	3.88	4.13	6.82	7.17	9.09	1.17	2.13	2.44
TRINITY_DN18994_c0_g3	3.07657	up	-2.87107	down	6.02989	up	PREDICTED: omega-hydroxypalmitate O-feruloyl transferase [Beta vulgaris subsp. vulgaris])	4.82	0.97	12.8	1.73	0.67	0.21	39.01	40.93	70.53
TRINITY_DN19053_c0_g2	7.81515	up	2.42559	up	5.49496	up	PREDICTED: serine carboxypeptidase II-3 [Beta vulgaris subsp. vulgaris])	0.28	0.39	0.24	2.21	1.16	1.6	54.04	67.79	78.61
TRINITY_DN192_c0_g1	3.70213	up	1.21152	up	2.5925	up	clathrin heavy chain 1-like [Chenopodium quinoa])	3.42	2.13	1.78	6.07	6.06	4.7	27.02	28.79	31.68
TRINITY_DN19392_c0_g1	3.39822	up	5.08341	up	-1.62128	down	hypothetical protein DY000_02022532 [Brassica cretica])	1.53	0.27	0.14	13.01	18.16	17.8	2.76	8.92	2.92
TRINITY_DN1944_c0_g1	2.56298	up	1.15316	up	1.51898	up	probable glucan endo-1,3-beta-glucosidase A6 [Spinacia oleracea])	1.56	1.27	2.18	4.58	3.87	2.98	9.51	8.19	10.59
TRINITY_DN19465_c0_g1	4.51094	up	2.76699	up	1.84941	up	5'-adenylylsulfate reductase 3, chloroplastic-like, partial [Chenopodium quinoa])	0.88	0.57	0.29	4.45	4.52	2.88	13.57	10.39	12.56
TRINITY_DN1951_c0_g1	-1.75363	down	-2.71379	down	1.07599	up	beta-amylase 1, chloroplastic-like [Chenopodium quinoa])	138.05	121.79	94.14	17.36	15.9	18.48	43.56	39.09	36.94
TRINITY_DN19542_c0_g1	-1.32027	down	-2.36849	down	1.14512	up	predicted protein [Hordeum vulgare subsp. vulgare])	22.3	7.85	10.01	2.57	2.03	2.16	3.24	2.08	10.36
TRINITY_DN1954_c0_g2	2.65615	up	1.33971	up	1.4219	up	probable LRR receptor-like serine/threonine-protein kinase At1g07650 isoform X1 [Spinacia oleracea])	0.91	0.6	0.6	1.88	2.09	1.25	3.43	3.38	5.64
TRINITY_DN1956_c0_g1	-6.26605	down	-2.35002	down	-3.77762	down		24.01	21.09	22.37	2.6	4.05	4.99	0.57	0.24	0.22
TRINITY_DN1960_c0_g1	2.55337	up	4.02443	up	-1.37242	down	unnamed protein product, partial [Brassica rapa])	7.68	0.68	13.6	96.94	80.83	84.16	22.19	30.7	31.95
TRINITY_DN19629_c0_g1	2.77716	up	4.55181	up	-1.66929	down	hypothetical protein MIMGU_mgv1a016770mg [Erythranthe guttata])	4.75	2.03	0.42	19.2	32.5	21.44	2.8	10.54	1.77
TRINITY_DN19759_c0_g2	-1.87873	down	-3.87732	down	2.12056	up	uncharacterized protein LOC111989897 [Quercus suber])	23.88	19.4	23.78	1.65	1.03	1.88	7.7	4.55	3.81
TRINITY_DN1987_c0_g1	-4.46583	down	-1.80102	down	-2.53912	down	4-alpha-glucanotransferase, chloroplastic/amyloplastic-like [Chenopodium quinoa])	3.86	6.01	5.54	1.84	1.08	1.65	0.24	0.26	0.25
TRINITY_DN19996_c0_g1	1.25917	up	-1.48891	down	2.86025	up	probable methyltransferase At1g27930 [Chenopodium quinoa])	10.13	12.27	8.16	5.19	3.78	2.05	23.14	21.76	23.59
TRINITY_DN20044_c0_g1	4.88787	up	1.86331	up	3.14962	up	L-ascorbate oxidase homolog isoform X2 [Chenopodium quinoa])	2.68	4.91	1.7	16.34	9.12	8.94	95.86	80.87	85.36
TRINITY_DN20070_c0_g1	-3.57058	down	-1.25628	down	-2.19998	down	hypothetical protein BVRB_1g016300 [Beta vulgaris subsp. vulgaris])	50.94	43.97	46.56	15.57	25.02	19.14	3.2	4.3	3.56
TRINITY_DN20077_c1_g1	1.64845	up	-2.04165	down	3.79714	up	expansin-A10-like [Spinacia oleracea])	2.74	2.42	2.29	0.63	0.87	0.33	5.21	7.43	9.42
TRINITY_DN2009_c0_g4	5.9716	up	1.47049	up	4.6128	up	PREDICTED: protein trichome birefringence-like 19 [Beta vulgaris subsp. vulgaris])	1.42	1.93	0.7	6.04	2.69	2.61	84.64	75.3	77.87
TRINITY_DN20141_c0_g1	4.61213	up	1.68651	up	3.02799	up	uncharacterized protein LOC110688661 [Chenopodium quinoa])	0.3	0.31	0.19	1.41	0.63	0.53	6.05	5.85	6.2
TRINITY_DN20518_c0_g1	1.32805	up	2.76869	up	-1.35062	down	predicted protein [Hordeum vulgare subsp. vulgare])	1.41	0.44	0.63	4.36	6.53	6.19	1.69	3.21	1.38
TRINITY_DN20643_c0_g3	2.58068	up	1.36972	up	1.31838	up	PREDICTED: protein PLASTID MOVEMENT IMPAIRED 2 [Beta vulgaris subsp. vulgaris])	2.05	1.11	0.92	2.79	3.98	3.62	6.45	7.06	8.75
TRINITY_DN20657_c0_g1	1.20552	up	2.37784	up	-1.06594	down	protein LAZY 1-like isoform X1 [Chenopodium quinoa])	2.89	1.84	1.96	11.09	12.81	13.25	3.87	4.31	4.93
TRINITY_DN2069_c0_g1	4.33199	up	1.84187	up	2.58804	up	probable LRR receptor-like serine/threonine-protein kinase At1g56140 [Chenopodium quinoa])	1.66	0.83	0.99	5.33	3.76	3.4	16.67	22	20.01
TRINITY_DN20744_c0_g1	2.69535	up	1.48968	up	1.3112	up	uncharacterized protein LOC110727151 [Chenopodium quinoa])	1.96	1.41	0.97	4.51	4.36	3.25	8.59	8	9.22
TRINITY_DN2087_c0_g1	3.98991	up	1.83711	up	2.2592	up	quinone-oxidoreductase homolog, chloroplastic [Chenopodium quinoa])	3.43	3.49	2.38	16.1	8.88	8.37	44.43	45.98	46.92
TRINITY_DN20920_c0_g1	3.0367	up	4.259	up	-1.14849	down	unknown [Lotus japonicus])	1.22	0.38	0.4	11.86	13.16	12.58	3.22	8.03	3.3
TRINITY_DN2100_c0_g1	2.82961	up	1.7399	up	1.19507	up	uncharacterized protein LOC110723806 isoform X2 [Chenopodium quinoa])	1.73	1.26	0.87	4.81	4.35	3.55	8.37	8.13	8.69
TRINITY_DN21117_c0_g1	1.28705	up	-1.51795	down	2.91867	up	caffeoylshikimate esterase [Spinacia oleracea])	4.18	4.69	5.43	2.06	1.35	1.67	10.01	12.8	10.22
TRINITY_DN21149_c0_g1	1.45356	up	2.81258	up	-1.26665	down		1.57	0.71	1.2	7.64	10.9	5.81	2.87	3.59	2.14
TRINITY_DN2119_c0_g1	3.3152	up	1.25204	up	2.17849	up	PREDICTED: kinesin-like protein KIN-14U isoform X1 [Beta vulgaris subsp. vulgaris])	0.9	1.31	0.71	3.42	1.87	1.73	9.82	8.06	9.55
TRINITY_DN21276_c0_g1	-6.12798	down	-1.01815	down	-4.99606	down	uncharacterized protein LOC110709246 [Chenopodium quinoa])	362.05	471.32	500.82	214.52	234.16	224.36	4.99	10.15	2.82
TRINITY_DN2135_c0_g1	8.21057	up	2.67602	up	5.61777	up	hypothetical protein SOVF_135650 [Spinacia oleracea])	5.48	13.54	10.8	141.59	46.18	8.63	2534.75	2998.77	2515.07
TRINITY_DN2135_c0_g2	3.55796	up	-2.79827	down	6.44764	up	hypothetical protein SOVF_135650 [Spinacia oleracea])	34.46	35.12	28.62	10.04	3.48	0.67	391.21	322.9	342.84
TRINITY_DN21449_c0_g1	2.48856	up	-1.03144	down	3.63729	up	PREDICTED: calvin cycle protein CP12-1, chloroplastic [Beta vulgaris subsp. vulgaris])	40.79	65.7	64.2	40.6	28.39	16.93	302.18	296.89	317.16
TRINITY_DN21486_c0_g1	3.6418	up	1.03731	up	2.70279	up	PREDICTED: myosin-11 [Beta vulgaris subsp. vulgaris])	1.83	0.99	0.53	2.56	2.32	1.87	12.35	12.6	12.79
TRINITY_DN2149_c0_g1	2.09311	up	1.06497	up	1.12917	up	protein MAINTENANCE OF MERISTEMS-like [Chenopodium quinoa])	7.26	5.35	6.77	14.45	14.41	9.39	22.09	31.04	35.06
TRINITY_DN2160_c0_g1	-5.90699	down	-1.0506	down	-4.73933	down	uncharacterized protein LOC110706724 [Chenopodium quinoa])	249.9	348.78	311.34	165.28	158.5	155.11	4.43	6.91	2.16
TRINITY_DN21628_c1_g2	4.29353	up	5.87996	up	-1.46156	down	predicted protein [Hordeum vulgare subsp. vulgare])	0.03	0.03	0.1	1.45	3.97	4.43	0.65	1.52	0.92
TRINITY_DN216_c0_g1	-2.25912	down	-3.36382	down	1.20854	up	glyceraldehyde-3-phosphate dehydrogenase-like [Quercus suber])	89.14	35.76	52.72	4.36	4.49	7.64	7.12	9.47	12.59
TRINITY_DN21712_c0_g1	3.86529	up	1.78032	up	2.18492	up	putative receptor-like protein kinase At4g00960 isoform X1 [Spinacia oleracea])	1.41	0.76	1.13	5.1	3.38	3.19	14.2	15.54	16.02
TRINITY_DN21753_c0_g1	3.31637	up	1.27035	up	2.15439	up	zinc finger CCCH domain-containing protein 46-like [Chenopodium quinoa])	5.46	5.11	2.38	10.59	9.66	9.41	41.69	43.85	31.38
TRINITY_DN21755_c0_g1	2.35305	up	-1.29945	down	3.76251	up	PREDICTED: calmodulin-binding protein 25 [Beta vulgaris subsp. vulgaris])	4.03	3.34	2.05	1.11	1.88	0.84	14.66	15.12	14.32
TRINITY_DN2184_c0_g2	6.36776	up	2.85551	up	3.61388	up	aquaporin [Atriplex canescens])	1.66	1.95	2.33	19.75	14.74	8.78	145.64	150.07	152.99
TRINITY_DN2185_c0_g3	6.1684	up	2.66565	up	3.6072	up	uncharacterized protein LOC110797303 [Spinacia oleracea])	0.87	1.73	0.63	11.88	5.64	3.87	66.28	84.11	74.44
TRINITY_DN21890_c0_g1	2.18883	up	3.57014	up	-1.28064	down	Ribosomal protein S19/S15 [Macleaya cordata])	1.77	0.37	2.71	16.29	21.76	19.19	5.53	8.8	5.46
TRINITY_DN2189_c0_g2	2.17095	up	-1.10334	down	3.39097	up		61.08	81.62	72.06	42.16	34.06	26.07	296.03	332.86	273.41
TRINITY_DN21929_c0_g1	2.37725	up	1.39974	up	1.07854	up	hypothetical protein BVRB_2g030150 isoform B [Beta vulgaris subsp. vulgaris])	3.2	2.77	2.04	9.17	5.8	5.22	10.47	15.27	15.13
TRINITY_DN21953_c0_g2	5.00127	up	-1.79174	down	6.87618	up	probable glutathione S-transferase [Chenopodium quinoa])	6.54	2.15	2.04	1.37	0.97	0.39	80.98	113.42	87.65
TRINITY_DN22008_c0_g2	4.20574	up	2.15971	up	2.15576	up	ATP synthase subunit beta, mitochondrial [Rhodamnia argentea])	0.28	0.04	0.69	0.88	1.09	2.44	7.8	7.12	3.42
TRINITY_DN2200_c0_g2	-6.97384	down	-1.73743	down	-5.1122	down	glycine-rich protein 5-like [Chenopodium quinoa])	80.87	97.08	104.55	19.52	33.85	33.24	0.45	1.06	0.64
TRINITY_DN2200_c0_g3	-6.13652	down	-1.69164	down	-4.32352	down	PREDICTED: acanthoscurrin-1 [Beta vulgaris subsp. vulgaris])	1150.71	1313.84	1363.61	331.52	419.98	426.36	9.8	18.65	18.35
TRINITY_DN2203_c0_g1	5.31045	up	1.26198	up	4.17135	up		15.69	18.45	6.92	33.72	36.37	29.35	572.03	470.54	488.39
TRINITY_DN2209_c0_g2	2.41052	up	1.27302	up	1.23848	up	LOW QUALITY PROTEIN: protein NSP-INTERACTING KINASE 1-like [Chenopodium quinoa])	3.28	2.3	2.43	7.82	6.13	5.01	12.94	14.43	11.98
TRINITY_DN22121_c0_g1	-1.77464	down	1.74644	up	-3.40105	down	retrotransposon protein [Beta vulgaris])	0.67	0.46	0.41	0.66	1.77	2.71	0.12	0.18	0.12
TRINITY_DN22128_c0_g5	-2.99979	down	-4.16905	down	1.27007	up	hypothetical protein FH972_026918 [Carpinus fangiana])	55.18	27.94	38.12	2.3	1.8	3.18	2.41	4.59	10.75
TRINITY_DN22194_c0_g2	-1.21365	down	-2.13973	down	1.05215	up	uncharacterized protein LOC110783431 [Spinacia oleracea])	42.87	59.45	74.06	12.2	15.21	13.76	24.72	25.4	22.06
TRINITY_DN2235_c0_g4	-3.17545	down	-1.51865	down	-1.53724	down		41.14	64.08	101.02	29.68	23.27	21.66	7.06	8.23	6.74
TRINITY_DN2239_c0_g2	-8.51953	down	-1.74913	down	-6.64709	down	PREDICTED: 11S globulin seed storage protein 2 isoform X1 [Beta vulgaris subsp. vulgaris])	5525.27	7728.78	6558.41	1822.32	1850.17	2346.96	15.03	23.85	12.62
TRINITY_DN22403_c0_g1	1.08966	up	-2.07195	down	3.28432	up	PREDICTED: cytochrome P450 CYP72A219 [Beta vulgaris subsp. vulgaris])	10.1	17.48	34.14	3.06	4.24	3.73	11.38	12.46	10.78
TRINITY_DN22540_c0_g1	1.12902	up	-3.28563	down	4.52179	up	hypothetical protein RF2 [Ercilla volubilis])	4.09	1.9	3.32	0.24	0.5	0.21	6.09	3.99	8.59
TRINITY_DN225_c0_g3	2.68829	up	1.116	up	1.68097	up	tRNA-aminoacylation cofactor arc1-like [Chenopodium quinoa])	11.53	12.43	10.2	32.57	25.55	16.83	65.6	73.36	67.71
TRINITY_DN22631_c0_g1	-1.20138	down	-3.29574	down	2.20182	up	hypothetical protein FH972_021378 [Carpinus fangiana])	6.86	4.37	3.9	1.4	0.29	0.59	1.69	1.99	3.14
TRINITY_DN22665_c0_g3	-1.36881	down	-2.79493	down	1.51405	up	putative mitochondrial carnitine O-acetyltransferase [Quercus suber])	10.5	3.24	3.17	0.8	0.66	0.87	1.24	1.58	2.96
TRINITY_DN2267_c0_g1	3.42399	up	2.00643	up	1.51229	up	PREDICTED: probable leucine-rich repeat receptor-like protein kinase At5g49770 isoform X1 [Beta vulgaris subsp. vulgaris])	1.27	0.67	0.43	2.6	3.56	2.92	4.47	10.55	8.4
TRINITY_DN2267_c0_g2	6.12761	up	1.59766	up	4.62189	up	probable leucine-rich repeat receptor-like protein kinase At5g49770 [Chenopodium quinoa])	0.53	0.51	0.47	2.72	1.23	0.77	25.31	35.86	39.43
TRINITY_DN2284_c0_g1	-2.17528	down	-3.42216	down	1.34023	up	probable 5-methyltetrahydropteroyltriglutamate--homocysteine methyltransferase [Quercus suber])	15.94	3.88	6.06	0.82	0.42	1.08	1.86	1.06	2.08
TRINITY_DN2290_c0_g1	-2.90776	down	-1.1268	down	-1.66324	down	hypothetical protein BVRB_6g150580 [Beta vulgaris subsp. vulgaris])	56.65	63.3	68.87	28.16	28.34	32.92	6.16	10.54	7.49
TRINITY_DN23002_c0_g1	-1.89186	down	-2.92537	down	1.14738	up	hypothetical protein Lal_00015325 [Lupinus albus])	32.76	24.89	30.56	4.46	2.82	4.15	7.23	6.47	7.46
TRINITY_DN23027_c0_g1	2.3348	up	1.20111	up	1.22591	up	PREDICTED: auxin response factor 7 isoform X1 [Beta vulgaris subsp. vulgaris])	4.95	1.6	1.5	5.18	5.63	7.08	12.17	11.6	11.86
TRINITY_DN2306_c0_g1	3.16398	up	1.44342	up	1.82639	up	subtilisin-like protease SBT1.8 [Chenopodium quinoa])	7.98	7.73	6.32	28.58	18.91	12.93	59.42	59.34	66.38
TRINITY_DN23072_c0_g1	3.10042	up	1.02864	up	2.18525	up	kinesin-like protein KIN-5D [Spinacia oleracea])	0.77	0.8	0.48	1.67	1.42	1.11	5.61	4.89	5.88
TRINITY_DN2308_c0_g2	3.48082	up	1.21968	up	2.37382	up	PAP-specific phosphatase HAL2-like [Chenopodium quinoa])	1.38	1.46	1.14	3.71	2.7	3.19	12.38	14.31	15.91
TRINITY_DN2339_c0_g1	-3.99141	down	-1.62248	down	-2.26288	down	PREDICTED: palmitoyl-monogalactosyldiacylglycerol delta-7 desaturase, chloroplastic [Beta vulgaris subsp. vulgaris])	12.78	10.74	13.61	4.81	4.13	3.22	0.71	0.96	0.5
TRINITY_DN23427_c0_g1	2.5658	up	1.02018	up	1.65036	up	PREDICTED: protein INVOLVED IN DE NOVO 2 [Beta vulgaris subsp. vulgaris])	4.57	2.55	2.3	6.29	6.08	6.55	17.85	15.82	16.82
TRINITY_DN23429_c0_g1	3.18915	up	2.10669	up	1.19926	up	PREDICTED: homeobox-leucine zipper protein HDG5 isoform X1 [Beta vulgaris subsp. vulgaris])	0.53	0.5	0.32	2.14	1.65	4.73	3.69	3.08	4.79
TRINITY_DN2345_c0_g1	-9.43129	down	-1.16339	down	-8.1548	down	hypothetical protein BVRB_4g091150 [Beta vulgaris subsp. vulgaris])	302.03	394.9	378.31	125.44	191.49	175.01	0.38	1	0.12
TRINITY_DN2354_c0_g1	9.76625	up	4.84365	up	5.03436	up	probable xyloglucan endotransglucosylase/hydrolase protein 23 [Chenopodium quinoa])	0.71	4.15	1.28	105.65	57.46	36.43	2025.93	1371.04	1103.95
TRINITY_DN2364_c0_g1	6.17142	up	2.02957	up	4.2292	up	WAT1-related protein At4g30420-like [Spinacia oleracea])	2.33	0.85	2.74	12.48	6.23	4.74	143.91	124.05	129.46
TRINITY_DN2366_c0_g1	-3.23776	down	2.04226	up	-5.16863	down	PREDICTED: uncharacterized protein LOC104884296 isoform X2 [Beta vulgaris subsp. vulgaris])	5.47	3.02	3.34	9.67	16.72	20.45	0.33	0.53	0.33
TRINITY_DN236_c0_g1	-9.08316	down	-2.23346	down	-6.73479	down	11 kDa late embryogenesis abundant protein [Spinacia oleracea])	1544.31	2035.38	2215.27	416.1	412.35	433.08	3.12	5.68	1.27
TRINITY_DN2377_c1_g1	2.28683	up	1.28967	up	1.10526	up	aspartokinase 1, chloroplastic-like isoform X2 [Chenopodium quinoa])	11.04	11.19	7.88	26.05	21.25	17.09	40.18	60.16	52.17
TRINITY_DN2386_c0_g1	1.07889	up	-1.14805	down	2.34257	up	hypothetical protein GH714_022146 [Hevea brasiliensis])	49.22	48.72	48.59	25.47	25.13	20.9	98.13	102.49	120.64
TRINITY_DN23908_c0_g1	4.2871	up	2.06833	up	2.3233	up	probable pectate lyase 18 [Chenopodium quinoa])	0.54	0.61	0.21	3.09	1.38	1.25	8.06	8.9	7.75
TRINITY_DN2401_c0_g1	-5.23879	down	-1.09702	down	-4.01643	down	PREDICTED: cysteine proteinase inhibitor 6 isoform X2 [Beta vulgaris subsp. vulgaris])	1458.65	2089.35	2014.48	807.9	914.38	967.19	42.23	57.53	41.47
TRINITY_DN2424_c0_g3	-1.71986	down	1.53928	up	-3.15008	down		17.19	11.47	10.59	28.21	38.23	47.15	1.93	4.64	4.67
TRINITY_DN243_c0_g2	-2.24689	down	1.07182	up	-3.23292	down	PREDICTED: uncharacterized protein LOC104895554 isoform X1 [Beta vulgaris subsp. vulgaris])	1.45	0.6	0.6	1.63	1.61	2.21	0.1	0.31	0.09
TRINITY_DN2446_c0_g1	1.20206	up	2.73849	up	-1.42457	down	integrase [Beta vulgaris])	1.72	1.27	0.82	8.44	7.4	10.19	2.03	2.56	3.58
TRINITY_DN24506_c0_g1	4.17079	up	1.52729	up	2.75087	up	PREDICTED: systemin receptor SR160 [Beta vulgaris subsp. vulgaris])	0.64	0.18	0.3	0.88	1.03	1.23	6.31	5.42	6.24
TRINITY_DN2456_c0_g2	3.95248	up	1.72424	up	2.33917	up	PREDICTED: aspartic proteinase Asp1 isoform X1 [Beta vulgaris subsp. vulgaris])	0.64	0.58	0.28	2.31	1.08	1.49	6.99	7.22	14.15
TRINITY_DN24662_c0_g1	-6.87864	down	-2.69856	down	-4.05249	down	uncharacterized protein LOC110725411 [Chenopodium quinoa])	65.9	99.21	100.08	10.86	17.45	13.73	0.54	0.87	0.76
TRINITY_DN24785_c0_g1	1.97157	up	1.06891	up	1.00192	up	hypothetical protein SOVF_210650 [Spinacia oleracea])	2.95	1.25	1.49	3.4	4.06	4.3	6	6.91	7.35
TRINITY_DN24802_c0_g1	-2.0865	down	2.00848	up	-3.98156	down	primary amine oxidase-like [Chenopodium quinoa])	8.7	8.32	7.3	32.65	32.99	33.12	1.63	2.06	1.68
TRINITY_DN24829_c0_g1	3.24852	up	4.50503	up	-1.18159	down	uncharacterized protein LOC112028866 [Quercus suber])	4.25	0.58	1.75	41.7	70.1	38.96	16.83	25.45	15.99
TRINITY_DN2488_c0_g1	-6.1878	down	-1.06078	down	-5.0098	down	PREDICTED: uncharacterized protein LOC104895035 [Beta vulgaris subsp. vulgaris])	1540.8	2034.06	1896.87	849.21	880.34	986.22	16.49	35.42	13.17
TRINITY_DN24951_c0_g1	3.18171	up	4.7985	up	-1.54666	down	60S ribosomal protein L17-2-like [Quercus lobata])	0.76	0.14	0.3	8.79	12.66	11.09	1.53	5.71	2.4
TRINITY_DN2503_c0_g1	-7.19324	down	-1.77351	down	-5.29066	down		44.42	66.34	74.71	12.13	22.13	21.03	0.18	0.74	0.4
TRINITY_DN25070_c0_g1	2.96389	up	1.68905	up	1.40388	up	PREDICTED: uncharacterized protein LOC108473348 [Gossypium arboreum])	2.29	6.54	9.38	29.61	23.15	24.25	38.02	44.9	60.13
TRINITY_DN25138_c0_g1	3.0642	up	1.13039	up	2.03846	up	nucleobase-ascorbate transporter 7-like [Chenopodium quinoa])	1.41	1.14	0.67	2.93	2.38	1.72	7.52	8.72	8.66
TRINITY_DN25254_c0_g5	3.42943	up	1.16748	up	2.37458	up	PREDICTED: uncharacterized protein LOC104898840 isoform X1 [Beta vulgaris subsp. vulgaris])	4.78	4.47	2.64	9.38	9.76	7.63	39.61	38.81	39.5
TRINITY_DN25331_c0_g4	2.2829	up	1.38962	up	1.01712	up	PREDICTED: uncharacterized protein LOC104897939 isoform X2 [Beta vulgaris subsp. vulgaris])	0.91	0.77	0.92	1.46	2.16	3.27	3.63	3.89	4.39
TRINITY_DN2554_c0_g3	1.54449	up	-1.03959	down	2.69921	up	probable ribose-5-phosphate isomerase 2 [Chenopodium quinoa])	22.09	31.76	24.96	16.89	13.99	8.26	63.9	79.32	75.38
TRINITY_DN25573_c0_g1	1.52406	up	-2.17596	down	3.80589	up	hypothetical protein GLYMA_01G168500 [Glycine max])	3.25	2.94	3.81	1.18	0.51	0.6	7.15	8.9	13.77
TRINITY_DN2558_c0_g1	1.99224	up	1.01765	up	1.08121	up	protein STRUBBELIG-RECEPTOR FAMILY 8-like isoform X2 [Chenopodium quinoa])	4.53	3.71	2.27	7.44	7.55	5.58	12.16	13	14.27
TRINITY_DN2559_c0_g2	3.15318	up	1.03327	up	2.21747	up	homeobox-leucine zipper protein REVOLUTA-like [Chenopodium quinoa])	4.4	4.22	3.9	7.31	8.34	5.22	21.23	19.29	20.21
TRINITY_DN25659_c0_g4	2.88818	up	4.0808	up	-1.10492	down	60S ribosomal protein L30 [Sesamum indicum])	2.31	1.51	2.06	38.57	34.09	26.24	6.82	24.26	8.57
TRINITY_DN2566_c0_g1	1.0691	up	-1.58786	down	2.7606	up	ACT domain-containing protein ACR4-like [Chenopodium quinoa])	24.32	20.47	19.83	9.64	7.01	5.03	38.68	42.72	46.79
TRINITY_DN2571_c0_g1	2.46637	up	1.28564	up	1.2815	up	ABC transporter C family member 13 isoform X2 [Spinacia oleracea])	1.96	1.29	0.87	4.16	2.93	2.62	6.71	7.18	8.43
TRINITY_DN25727_c0_g1	2.67771	up	1.20007	up	1.58823	up	hypothetical protein BVRB_5g107860 [Beta vulgaris subsp. vulgaris])	3.35	2.42	3.94	6.45	7.66	8.36	16.69	22.04	18.96
TRINITY_DN25774_c0_g1	-2.37869	down	-5.50178	down	3.23242	up	alcohol dehydrogenase 1-like [Quercus suber])	8.34	5.37	6.92	0.11	0.06	0.29	0.79	1.11	1.82
TRINITY_DN2579_c0_g3	3.08519	up	1.01551	up	2.17081	up	mycophenolic acid acyl-glucuronide esterase, mitochondrial-like [Chenopodium quinoa])	8.59	6.25	4.26	16.87	12.55	8.94	48.73	48.4	50.99
TRINITY_DN25884_c0_g2	2.2575	up	1.00377	up	1.366	up	PREDICTED: aldehyde dehydrogenase 22A1 [Beta vulgaris subsp. vulgaris])	3.9	6.92	3.21	9.14	7	5.46	21.8	18.69	22.07
TRINITY_DN2595_c0_g1	-6.91444	down	-1.58773	down	-5.21053	down		492.92	746.28	1126.32	280.36	283.28	230.93	6.97	9.43	2
TRINITY_DN25998_c0_g1	3.91224	up	1.84568	up	2.17624	up	PREDICTED: probable LRR receptor-like serine/threonine-protein kinase At5g10290 [Beta vulgaris subsp. vulgaris])	0.23	0.22	0.1	0.8	0.54	0.63	2.32	2.93	2.42
TRINITY_DN26038_c0_g1	6.72101	up	1.99101	up	4.83957	up	PREDICTED: serine carboxypeptidase-like 27 [Beta vulgaris subsp. vulgaris])	1.45	2.24	0.36	10.83	2.88	3.86	136.72	148.78	151.94
TRINITY_DN26046_c0_g1	8.34597	up	1.76651	up	6.66387	up	uncharacterized protein LOC110724885 [Chenopodium quinoa])	0.77	1.53	1.36	6.86	4.77	1.22	359.76	393.54	364.68
TRINITY_DN26172_c0_g1	5.72816	up	3.79519	up	2.03813	up	predicted protein [Hordeum vulgare subsp. vulgare])	0.12	0.02	0.14	1.03	1.49	2	6.02	7.75	2.7
TRINITY_DN2617_c0_g2	-6.19608	down	-1.05698	down	-5.03278	down	cysteine-rich and transmembrane domain-containing protein WIH2-like [Chenopodium quinoa])	115.75	156.55	139.3	62.34	73.57	65.18	1.06	3.7	0.68
TRINITY_DN2623_c0_g1	4.07987	up	2.39052	up	1.78261	up	heat shock protein 83 [Chenopodium quinoa])	1.33	0.61	0.4	3.31	3.23	5.43	10.5	18.89	5.81
TRINITY_DN26263_c0_g3	4.38533	up	1.76162	up	2.72723	up	deduced protein with a coiled-coil domain, partial [Salicornia europaea])	5.5	2.5	2.24	9.7	11.63	12.68	69.73	57.15	63.72
TRINITY_DN2626_c0_g1	-3.24876	down	-5.33324	down	2.15937	up		13.78	2.07	6.93	0.14	0.22	0.19	0.29	0.78	1.1
TRINITY_DN2629_c0_g1	-6.78373	down	-1.23443	down	-5.43254	down	PREDICTED: late embryogenesis abundant protein D-29 isoform X2 [Beta vulgaris subsp. vulgaris])	2041.52	2289.81	2051.01	853.88	989.49	918.26	23.36	24.84	4.88
TRINITY_DN26305_c0_g1	7.33403	up	1.93738	up	5.49016	up	caffeic acid 3-O-methyltransferase-like [Spinacia oleracea])	1.6	1.83	4.1	19.52	5.78	4.4	387.46	338.72	431.79
TRINITY_DN26315_c0_g1	2.89113	up	4.43116	up	-1.41909	down	40S ribosomal protein S18-like [Punica granatum])	0.21	0.39	0.64	8.43	12.42	6.37	2.44	3.9	2.15
TRINITY_DN2632_c0_g2	2.57286	up	1.44541	up	1.23747	up	LOW QUALITY PROTEIN: uncharacterized protein LOC110718645 [Chenopodium quinoa])	8.86	6.23	6.33	16.09	19.49	18.05	37.51	39.23	40.39
TRINITY_DN26359_c0_g1	3.19521	up	4.72452	up	-1.43258	down	60S ribosomal protein L28-2 [Dendrobium catenatum])	0.95	0.71	0.37	15.21	17.03	21.04	3.15	9.39	4.41
TRINITY_DN26416_c0_g1	3.00784	up	4.34312	up	-1.2447	down	PREDICTED: 60S ribosomal protein L32-1-like [Nicotiana sylvestris])	1.36	0.42	1.12	15.74	21.97	20.32	3.54	11.8	5.67
TRINITY_DN2642_c0_g1	-3.61306	down	-1.33868	down	-2.15251	down	uncharacterized protein LOC110733904 [Chenopodium quinoa])	702.54	1098.68	1364.3	442.38	487.45	390.37	82.64	104.56	71.27
TRINITY_DN26480_c1_g2	2.33972	up	3.87947	up	-1.45909	down	ribosomal protein 5B [Zostera marina])	1.69	0.53	0.42	8.35	14.39	15.06	2.15	5.99	3.69
TRINITY_DN26483_c0_g1	2.84737	up	1.36289	up	1.59869	up	uncharacterized protein LOC110687953 isoform X1 [Chenopodium quinoa])	4.13	3.87	2.71	10.89	9.33	7.54	24.91	26.91	27.15
TRINITY_DN26535_c0_g1	3.99272	up	1.96043	up	2.13607	up	cellulose synthase-like protein E1 [Spinacia oleracea])	0.29	0.24	0.18	1.07	1.18	0.53	3.5	3.68	3.26
TRINITY_DN2657_c0_g1	3.33854	up	1.09379	up	2.3512	up	anthranilate N-benzoyltransferase protein 2-like [Chenopodium quinoa])	17.04	12.46	10.41	25.74	31.8	23.83	98.86	126.79	124.33
TRINITY_DN2661_c0_g1	2.52242	up	1.4323	up	1.20163	up	ATP-dependent 6-phosphofructokinase 3-like [Chenopodium quinoa])	14.75	12.34	10.61	34.76	32.73	29.49	78.58	79.13	85.96
TRINITY_DN2670_c0_g1	-1.00037	down	1.46401	up	-2.36137	down	SET and MYND domain-containing protein DDB_G0284059 isoform X1 [Spinacia oleracea])	10.13	6.08	7.51	17.92	20.56	16.8	3.73	6.05	5.56
TRINITY_DN26743_c0_g1	4.26611	up	2.28397	up	2.08914	up	myosin heavy chain, muscle [Spinacia oleracea])	2.14	1.24	1.01	6.37	7.55	7.2	24.07	24.09	28.93
TRINITY_DN2679_c0_g1	-4.1198	down	-1.24231	down	-2.76168	down		2.64	3.17	3.75	1.51	1.33	1.28	0.1	0.21	0.22
TRINITY_DN26822_c0_g1	-6.47041	down	-1.66043	down	-4.68719	down	protein SRC2-like [Chenopodium quinoa])	260.87	322.01	344.92	83.4	107.69	109.36	3.08	4.12	2.79
TRINITY_DN26839_c0_g1	-6.8556	down	-2.25261	down	-4.48435	down	PREDICTED: kunitz-type trypsin inhibitor alpha chain [Beta vulgaris subsp. vulgaris])	361.66	677.58	718.93	227.23	85.84	67.96	8.48	4.13	1.18
TRINITY_DN26888_c0_g3	2.17541	up	1.09013	up	1.21666	up	putative receptor-like protein kinase At1g80870 isoform X2 [Spinacia oleracea])	0.98	1.46	0.59	1.65	2.51	2.41	4.09	3.94	5
TRINITY_DN26958_c0_g1	3.6805	up	2.054	up	1.70896	up	PREDICTED: protein NRT1/ PTR FAMILY 6.2-like [Beta vulgaris subsp. vulgaris])	0.38	0.19	0.72	3.39	0.97	1.05	4.77	5.45	5.2
TRINITY_DN2697_c1_g1	4.32914	up	2.34814	up	2.08281	up	elongation factor 1-alpha [Hylocereus polyrhizus])	1.7	0.49	2.1	4.88	6.58	10.44	26.88	39.24	12.02
TRINITY_DN269_c0_g1	-4.39657	down	-1.07965	down	-3.20944	down	bidirectional sugar transporter SWEET4 [Chenopodium quinoa])	201.42	172.75	178.12	63.2	87.69	73.69	8.35	11.31	4.04
TRINITY_DN27219_c0_g1	6.81117	up	1.8577	up	5.05003	up	osmotin-like protein [Spinacia oleracea])	1.79	2.36	0.97	12.52	2.38	3.71	168.9	203.19	161.78
TRINITY_DN27254_c0_g1	-1.04245	down	-2.38415	down	1.4657	up	auxin-responsive protein SAUR36-like [Chenopodium quinoa])	7.47	12.52	13.59	2.07	2.97	1.6	5.06	5.75	4.77
TRINITY_DN2725_c0_g1	4.41043	up	1.78745	up	2.73009	up	heat shock cognate 70 kDa protein 2 [Chenopodium quinoa])	32.09	30.91	21.87	141.74	74.53	77.84	547.54	564.76	570.07
TRINITY_DN2732_c0_g1	-7.76628	down	-1.72277	down	-5.92119	down	PREDICTED: histone H2B.2 [Beta vulgaris subsp. vulgaris])	195.21	222.87	269.77	57.38	77.46	78.45	1.22	1.03	0.73
TRINITY_DN273_c0_g2	7.29452	up	1.34798	up	6.05798	up	PREDICTED: protein GAST1 isoform X1 [Beta vulgaris subsp. vulgaris])	3.15	10.61	7.51	16.54	19.32	11.55	1120.1	974.64	978.23
TRINITY_DN2752_c0_g1	-2.38337	down	-1.00497	down	-1.25176	down	PREDICTED: cinnamoyl-CoA reductase 2 isoform X1 [Beta vulgaris subsp. vulgaris])	52.16	79.04	68.92	37.08	32.41	32.93	14.21	12.13	10.67
TRINITY_DN2761_c0_g1	3.30959	up	1.64482	up	1.75997	up	ABC transporter G family member 39-like isoform X2 [Spinacia oleracea])	0.99	0.42	0.3	2.28	1.52	1.46	4.61	4.52	6.36
TRINITY_DN2764_c0_g1	-2.28155	down	-1.16126	down	-1.01343	down	PREDICTED: uncharacterized protein LOC104902318 [Beta vulgaris subsp. vulgaris])	29.9	25.5	44.72	19.17	14.52	13.79	6.05	8.19	6.54
TRINITY_DN27704_c0_g1	3.77968	up	1.42837	up	2.45357	up	uncharacterized protein LOC110780042 isoform X1 [Spinacia oleracea])	3.49	1.25	0.89	1.97	7.54	3.91	6.23	9.14	7.54
TRINITY_DN2770_c0_g2	-4.21743	down	1.47661	up	-5.57991	down	Fgenesh protein 21 [Beta vulgaris])	0.74	0.57	0.48	1.03	1.68	2.26	0.03	0.05	0.02
TRINITY_DN2773_c1_g1	-9.70218	down	-1.76433	down	-7.82733	down	uncharacterized protein LOC110777620 [Spinacia oleracea])	1396.22	2559.05	3259.96	753.3	662.01	659.44	2.62	4.95	0.69
TRINITY_DN2778_c0_g1	3.95136	up	1.06018	up	2.98987	up	unknown [Lotus japonicus])	37.77	24.98	16.72	67.99	54.27	42.39	352.73	399.93	344.72
TRINITY_DN27835_c0_g2	2.906	up	-2.77137	down	5.73108	up	probable chalcone--flavonone isomerase 3 [Chenopodium quinoa])	21.75	7.72	3.18	2.77	1.1	0.67	42.31	108.94	62.77
TRINITY_DN2808_c0_g1	2.88554	up	1.04316	up	1.94887	up	fructose-bisphosphate aldolase, cytoplasmic isozyme [Chenopodium quinoa])	153.14	151.01	106.08	420.66	230.85	199.15	950.6	923.59	952.26
TRINITY_DN28166_c0_g1	-3.3602	down	-2.05827	down	-1.17967	down	thiamine thiazole synthase, chloroplastic-like [Chenopodium quinoa])	7.68	8.23	28.51	3.16	3.8	4.15	0.96	1.61	1.68
TRINITY_DN2816_c0_g1	1.13368	up	2.51598	up	-1.27008	down	PREDICTED: lysine-specific demethylase JMJ25 [Beta vulgaris subsp. vulgaris])	16.09	11.13	10.05	57.81	53.6	74.12	16.66	16.64	23.17
TRINITY_DN28197_c0_g1	2.55382	up	1.09659	up	1.56177	up	metal resistance protein YCF1-like [Quercus suber])	10.08	10.5	5.79	30.9	17.59	12.36	49.05	52.17	51.6
TRINITY_DN2828_c0_g2	3.24085	up	4.85469	up	-1.48358	down		0.28	0.77	0.27	11.42	10.87	16.41	2.01	6.26	3.57
TRINITY_DN2835_c0_g1	4.77814	up	1.15741	up	3.74017	up	cytochrome P450 87A3-like [Chenopodium quinoa])	1.73	2.29	5.74	3.03	3.64	4.48	43.02	36.51	45.07
TRINITY_DN28433_c0_g1	2.83005	up	1.77652	up	1.17985	up	PREDICTED: L-ascorbate oxidase homolog [Beta vulgaris subsp. vulgaris])	0.43	0.86	0.63	2.77	1.79	2.21	4.77	3.46	4.82
TRINITY_DN28443_c0_g1	4.72978	up	2.03625	up	2.84738	up	PREDICTED: glucan endo-1,3-beta-glucosidase 4 [Beta vulgaris subsp. vulgaris])	0.26	3.93	0.78	7.91	8.49	5.17	27.54	60.89	46.11
TRINITY_DN2864_c0_g1	2.34862	up	1.15107	up	1.30732	up	hypothetical protein SOVF_089470 [Spinacia oleracea])	4.46	3.25	2.83	7.73	7.53	7.39	14.59	16.49	19.51
TRINITY_DN28716_c0_g1	1.85305	up	3.32137	up	-1.35753	down	40S ribosomal protein S21 [Ipomoea triloba])	4.37	3.02	5.38	29.86	46.63	50.71	10.43	21.43	8.46
TRINITY_DN28877_c0_g1	5.38893	up	3.24779	up	2.25089	up	hypothetical protein SOVF_080840 [Spinacia oleracea])	0.94	0.25	0.13	6.47	2.81	2.7	15.71	14.33	18.57
TRINITY_DN2898_c0_g2	1.23014	up	-1.24645	down	2.59575	up	uncharacterized protein LOC110779298 [Spinacia oleracea])	20.9	28.27	25.47	12.47	10.51	9.18	51.23	61	55.11
TRINITY_DN2900_c0_g1	-2.08802	down	1.25427	up	-3.22049	down	uncharacterized protein LOC110718634 [Chenopodium quinoa])	3	2.45	2.86	4.9	7.3	7.39	0.54	0.59	0.72
TRINITY_DN2912_c0_g1	3.17455	up	1.12761	up	2.15689	up	PREDICTED: probable protein S-acyltransferase 22 [Beta vulgaris subsp. vulgaris])	2.67	2.27	1.52	5.66	4.74	3.99	18.67	17.9	19.48
TRINITY_DN29158_c0_g1	6.11189	up	1.97272	up	4.23174	up	abscisic acid receptor PYL8-like [Chenopodium quinoa])	0.24	0.92	1.15	4.49	2.04	2.44	52.35	53.73	59.36
TRINITY_DN29216_c0_g3	3.0222	up	4.28057	up	-1.1597	down	PREDICTED: 60S ribosomal protein L7a-2 [Beta vulgaris subsp. vulgaris])	0.57	0.27	0.57	7.31	10.46	9.44	1.31	5.75	3.66
TRINITY_DN2929_c0_g1	-1.06716	down	1.08321	up	-2.0443	down	uncharacterized protein LOC110798156 isoform X2 [Spinacia oleracea])	24.51	14.69	13.7	30.2	34	37.75	9.49	10.08	11.61
TRINITY_DN29441_c0_g1	3.36601	up	1.72583	up	1.7596	up	beta-glucosidase-like SFR2, chloroplastic [Chenopodium quinoa])	0.81	0.97	0.67	2.53	2.32	2.89	7.55	8.27	10.3
TRINITY_DN29566_c0_g3	3.64558	up	4.93959	up	-1.21624	down	predicted protein [Hordeum vulgare subsp. vulgare])	0.29	0.04	0.16	4.18	5.19	5.54	0.94	3.13	1.55
TRINITY_DN295_c0_g2	-3.24295	down	1.72414	up	-4.87515	down	PREDICTED: formin-like protein 13 isoform X2 [Beta vulgaris subsp. vulgaris])	19.1	6.79	8.83	29.63	37.78	44.58	1.17	1.22	0.84
TRINITY_DN29629_c0_g1	3.29674	up	1.24229	up	2.16377	up	ATP-dependent 6-phosphofructokinase 6-like [Spinacia oleracea])	4.82	4.13	3.65	12	9.42	8.53	39.18	36.88	38.69
TRINITY_DN2981_c0_g1	-5.60139	down	-1.01442	down	-4.45942	down	RING-H2 finger protein ATL57-like [Chenopodium quinoa])	88.53	120.84	174.03	54.82	68.84	75.3	2.18	3.19	2.52
TRINITY_DN29836_c0_g1	-3.29493	down	-1.88548	down	-1.29789	down		35.25	25.27	25.26	8.19	6.96	7.96	3.56	2.84	1.33
TRINITY_DN2990_c0_g1	2.56847	up	1.63998	up	1.03375	up	hypothetical protein BVRB_7g175120 [Beta vulgaris subsp. vulgaris])	8.04	5.79	7.14	27.36	21.13	17.25	34.83	31.01	39.85
TRINITY_DN2996_c0_g1	-1.03949	down	1.44577	up	-2.35938	down	PREDICTED: uncharacterized protein LOC104887336 [Beta vulgaris subsp. vulgaris])	11.94	10.09	11.1	19.68	28.54	36.92	4.75	4.85	7.18
TRINITY_DN29974_c1_g1	1.35193	up	-1.2116	down	2.67913	up	equilibrative nucleotide transporter 1-like [Chenopodium quinoa])	5.85	5.07	4.83	2.18	2.43	2.23	13.82	11.63	11.56
TRINITY_DN30048_c0_g1	2.74076	up	1.17432	up	1.67597	up	PREDICTED: dolichyl-diphosphooligosaccharide--protein glycosyltransferase subunit 2 [Beta vulgaris subsp. vulgaris])	12.33	11.13	5.57	24.68	21.14	18.39	58.02	64.16	60.91
TRINITY_DN3012_c0_g2	2.54577	up	1.24355	up	1.39975	up	protein STRUBBELIG-RECEPTOR FAMILY 7-like [Chenopodium quinoa])	15.24	9.75	6.83	31.48	27.38	16.38	55.38	55.68	60.91
TRINITY_DN3012_c1_g6	2.0358	up	1.01167	up	1.13639	up	probable lipid phosphate phosphatase beta [Chenopodium quinoa])	1.35	1.33	0.64	2.85	2.08	1.78	4.71	3.62	4.23
TRINITY_DN3028_c0_g1	3.16149	up	1.22671	up	2.03933	up	patellin-3-like [Chenopodium quinoa])	19.88	14.22	15.74	41.97	37.96	30.93	133.89	136.07	118.22
TRINITY_DN30339_c0_g3	-1.57173	down	-4.40936	down	2.97473	up	hypothetical protein FH972_023700 [Carpinus fangiana])	2.54	2.34	2.48	0.06	0.06	0.24	0.71	0.16	1.48
TRINITY_DN30487_c0_g4	2.31253	up	1.31001	up	1.10378	up	PREDICTED: phenylalanine--tRNA ligase alpha subunit, cytoplasmic [Beta vulgaris subsp. vulgaris])	27.57	17.28	15.14	58.62	45.93	42.85	90.84	87.89	92.23
TRINITY_DN30573_c0_g2	-2.51535	down	-3.95735	down	1.54387	up	malate synthase, glyoxysomal-like [Quercus suber])	35.39	15.81	16.45	1.57	1.28	1.41	1.56	1.84	7.72
TRINITY_DN306_c0_g3	1.51707	up	-2.05542	down	3.68491	up	arogenate dehydrogenase alpha [Beta vulgaris])	24.22	19.43	16.28	5.43	3.75	5.22	53.12	50.84	53.08
TRINITY_DN3071_c0_g1	2.11322	up	1.03973	up	1.17874	up	PREDICTED: GATA transcription factor 15 isoform X1 [Beta vulgaris subsp. vulgaris])	25.64	25.74	30.48	78.42	58.25	34.92	99.42	117.35	117.35
TRINITY_DN30920_c0_g2	9.45981	up	3.24583	up	6.29321	up	PREDICTED: 14 kDa proline-rich protein DC2.15 [Beta vulgaris subsp. vulgaris])	0.06	0.47	0.12	4.53	1.08	0.89	168.24	134.8	133.46
TRINITY_DN3092_c0_g1	3.73839	up	1.35482	up	2.47679	up	protein IQ-DOMAIN 1-like [Chenopodium quinoa])	8.03	5.26	3.12	21.01	12.01	8.36	63.7	64.06	72.48
TRINITY_DN3109_c0_g1	3.61171	up	1.53318	up	2.18677	up	HIPL1 protein-like [Chenopodium quinoa])	6.24	3.89	3.36	10.97	13.77	14.14	37.72	48.83	55.24
TRINITY_DN31243_c0_g1	2.96555	up	4.22273	up	-1.17322	down	unnamed protein product, partial [Vitis vinifera])	12.81	0.26	1.43	42.95	38.57	29.91	14.41	13.6	15.17
TRINITY_DN31243_c1_g1	2.64327	up	4.02693	up	-1.27024	down	hypothetical protein DM860_017439 [Cuscuta australis])	0.91	0.28	2.1	14.04	19.07	20.47	2.69	10.19	6.17
TRINITY_DN3126_c0_g1	1.88818	up	-1.26684	down	3.2689	up	PREDICTED: transmembrane ascorbate ferrireductase 1 [Beta vulgaris subsp. vulgaris])	21.64	21.48	32.29	11.95	9.91	9.91	87.79	94.31	89.99
TRINITY_DN31340_c0_g2	5.27409	up	1.20014	up	4.17543	up	glutamine synthetase nodule isozyme-like [Spinacia oleracea])	7.95	6.61	4.85	21.77	13.11	11.47	213.15	250.99	225.78
TRINITY_DN313_c2_g4	5.78696	up	1.83275	up	4.06906	up	PREDICTED: serine carboxypeptidase-like 27 [Beta vulgaris subsp. vulgaris])	1.32	2.26	1.51	9.23	4.3	4.94	99.25	77.55	86.89
TRINITY_DN31443_c0_g1	2.91474	up	1.6324	up	1.40668	up	photosynthetic NDH subunit of subcomplex B 2, chloroplastic-like [Chenopodium quinoa])	2.63	4.12	3.19	10.72	11.76	9.11	24.59	22.68	23.89
TRINITY_DN3147_c1_g1	-1.14581	down	1.70929	up	-2.74473	down	uncharacterized protein LOC110792625 [Spinacia oleracea])	4.36	3.22	3.36	7.93	12.44	16.47	1.18	2.25	1.27
TRINITY_DN3168_c0_g1	1.75575	up	-1.01359	down	2.88792	up	ras-related protein RABA1f [Spinacia oleracea])	10.18	15.62	11.88	7.89	6.84	4.37	37.41	43.11	40.82
TRINITY_DN316_c0_g1	3.41611	up	1.01561	up	2.52023	up	LOW QUALITY PROTEIN: (+)-neomenthol dehydrogenase-like [Chenopodium quinoa])	6.11	9.97	3.58	18.48	11.9	7.33	62.25	61.46	72.53
TRINITY_DN31752_c0_g1	-6.85853	down	-1.36709	down	-5.36481	down	PREDICTED: jasmonate-induced protein homolog [Beta vulgaris subsp. vulgaris])	3719.53	6294.82	5977.53	2025.8	2221.92	2132.79	33.13	54.56	46.52
TRINITY_DN3175_c0_g1	2.53841	up	-1.5659	down	4.19177	up	chaperone protein dnaJ 11, chloroplastic-like [Chenopodium quinoa])	18.03	6.33	5.78	3.55	3.89	2.36	63.61	47.86	38.31
TRINITY_DN3180_c0_g1	-2.53857	down	-1.32083	down	-1.0899	down	uncharacterized protein At3g28850 [Spinacia oleracea])	51.72	77.24	70.94	26.26	26.76	29.07	10.97	11.56	10.31
TRINITY_DN3189_c0_g2	-6.8476	down	-2.68316	down	-4.04276	down	hypothetical protein SOVF_179030 [Spinacia oleracea])	145.54	227.26	336.01	36.23	45.65	32.72	2.01	2.29	1.65
TRINITY_DN3195_c0_g1	1.05908	up	-1.47806	down	2.66004	up	PREDICTED: zinc finger A20 and AN1 domain-containing stress-associated protein 7-like [Beta vulgaris subsp. vulgaris])	42.7	52.28	61.28	21.63	17.81	17.8	117.56	92.09	93.25
TRINITY_DN3203_c0_g2	1.04233	up	-1.45009	down	2.60363	up	thaumatin-like protein 1b [Chenopodium quinoa])	5.93	9.46	4.93	3.7	2.56	1.31	10.15	16.77	13.39
TRINITY_DN3209_c0_g1	3.04198	up	1.33297	up	1.81361	up	receptor-like protein kinase HAIKU2 [Spinacia oleracea])	2.97	1.58	1.55	4.37	5.16	5.68	13.34	16.5	16.16
TRINITY_DN3218_c0_g1	3.35581	up	-1.37184	down	4.82773	up	gibberellin 3-beta-dioxygenase 1-like [Chenopodium quinoa])	3.85	2.21	4.09	1.9	0.91	1.05	35.19	30.54	27.55
TRINITY_DN32190_c1_g1	-9.02611	down	-1.35469	down	-7.55951	down	Em protein [Robinia pseudoacacia])	76205.1	102256	136518	37692.6	45386.9	45323.2	99.41	357.1	122.51
TRINITY_DN32429_c0_g1	2.96454	up	4.34632	up	-1.24119	down	60S ribosomal protein L21-2 [Olea europaea var. sylvestris])	0.38	1.4	0.19	9.62	17.05	14.46	2.5	6.71	5.76
TRINITY_DN324_c0_g3	2.30418	up	1.23642	up	1.18774	up	PREDICTED: 3-ketoacyl-CoA synthase 19 [Beta vulgaris subsp. vulgaris])	9.31	12.15	14.25	33.27	26.39	26.58	41.69	56.37	73.39
TRINITY_DN32608_c0_g1	2.71341	up	1.05016	up	1.76892	up	filament-like plant protein 4 isoform X1 [Chenopodium quinoa])	2.53	1.67	1.1	3.67	3.9	3.32	10.27	10.24	11.33
TRINITY_DN32645_c0_g1	2.20771	up	1.21149	up	1.10551	up	PREDICTED: 5-methyltetrahydropteroyltriglutamate--homocysteine methyltransferase [Beta vulgaris subsp. vulgaris])	8.57	6.21	4.81	13.63	17.49	14.11	25.33	27.6	30.6
TRINITY_DN32650_c0_g1	2.86972	up	1.0155	up	1.96664	up	hypothetical protein BVRB_1g002800 [Beta vulgaris subsp. vulgaris])	1.71	2.21	1.42	4.63	3.27	3.06	10.41	14.04	12.65
TRINITY_DN32655_c0_g1	-4.69921	down	-2.41762	down	-2.16001	down	zinc transporter 6, chloroplastic [Spinacia oleracea])	45.24	48.37	57.77	6.47	12.52	9.95	1.65	2.26	1.61
TRINITY_DN32703_c0_g2	4.27464	up	1.27511	up	3.10721	up	ATP-citrate synthase beta chain protein 1-like [Chenopodium quinoa])	8.68	7.58	4.52	20.56	16.93	12.77	124.48	120	126.91
TRINITY_DN3275_c0_g2	2.4324	up	1.25389	up	1.28346	up	PREDICTED: N-terminal kinase-like protein [Beta vulgaris subsp. vulgaris])	5.97	4.05	2.57	9.83	10.74	9.15	19.6	21.29	22.2
TRINITY_DN327_c0_g1	-2.18041	down	1.42004	up	-3.49429	down	PREDICTED: CSC1-like protein At3g54510 [Beta vulgaris subsp. vulgaris])	14.04	8.37	6.32	18.23	23.01	26.79	1.64	1.98	2.55
TRINITY_DN3286_c0_g1	-2.86858	down	-1.39306	down	-1.35754	down	pheophytinase [Amaranthus tricolor])	168.37	155.34	131.37	48.86	63.51	59	27.78	25.11	23.76
TRINITY_DN32879_c0_g1	2.92617	up	4.24795	up	-1.22308	down	40S ribosomal protein S6-B-like [Quercus suber])	0.64	0.22	0.4	4.98	8.38	10.29	1.8	4.17	2.78
TRINITY_DN3290_c0_g1	-1.05304	down	1.16784	up	-2.0726	down	peptidyl-prolyl cis-trans isomerase FKBP62-like [Spinacia oleracea])	4.06	15.78	6.41	10.09	29.66	17.27	4.32	4.59	3.12
TRINITY_DN33080_c0_g1	2.29568	up	-1.47071	down	3.88843	up	uncharacterized protein LOC110794939 [Spinacia oleracea])	5.54	8.91	7.46	2.86	2.85	2.38	33.42	35.22	32.31
TRINITY_DN33091_c0_g1	8.10183	up	2.73837	up	5.49119	up	PREDICTED: protein LOL1 [Beta vulgaris subsp. vulgaris])	0.38	0.06	0.13	1.55	1.67	0.83	48.86	49.79	55.43
TRINITY_DN3317_c0_g2	-3.4335	down	-1.55073	down	-1.78909	down	PREDICTED: probable ribosome biogenesis protein RLP24 [Beta vulgaris subsp. vulgaris])	4.71	2.81	2.6	1.24	1.28	0.89	0.22	0.43	0.24
TRINITY_DN3321_c0_g3	3.62693	up	2.24698	up	1.50221	up	probable cyclic nucleotide-gated ion channel 14 [Chenopodium quinoa])	0.9	1.25	0.68	4.25	4.68	4.72	10.48	11.61	11.38
TRINITY_DN33626_c0_g1	3.3641	up	1.78518	up	1.68682	up	probable aquaporin NIP5-1 [Spinacia oleracea])	3.01	2.48	1.56	7.19	8.42	7.44	24.29	27.18	27.6
TRINITY_DN3365_c1_g1	2.12517	up	3.28588	up	-1.06078	down	60S ribosomal protein L15-1 isoform X2 [Carica papaya])	2.37	1.35	3.06	20.82	24.2	21.34	5.82	14.72	6.95
TRINITY_DN3376_c0_g1	-1.10924	down	1.00269	up	-1.99833	down	LOW QUALITY PROTEIN: putative FBD-associated F-box protein At5g38570 [Chenopodium quinoa])	6.57	5.55	5.01	10.15	11.28	13.56	2.96	2.18	2.53
TRINITY_DN33831_c0_g1	3.59972	up	1.84245	up	1.87419	up	hypothetical protein SOVF_010810 [Spinacia oleracea])	0.66	1.05	0.46	3.02	2.53	2.35	8.19	8.43	8.01
TRINITY_DN338_c0_g1	1.18339	up	-1.6578	down	2.94818	up	protein E6-like [Chenopodium quinoa])	5.66	5.03	5.95	1.24	3.58	0.56	10.62	12.69	12.12
TRINITY_DN3394_c0_g1	1.97398	up	1.01962	up	1.06271	up	translation factor GUF1 homolog, chloroplastic-like [Chenopodium quinoa])	10.88	7.81	7.74	19.03	17.85	17.03	29.5	30.31	34.96
TRINITY_DN339_c0_g1	-1.84166	down	1.5527	up	-3.28561	down	PREDICTED: hyaluronan mediated motility receptor [Beta vulgaris subsp. vulgaris])	6.36	4.26	3.32	10.79	12.9	15.78	0.83	1.32	1.61
TRINITY_DN3408_c0_g3	2.28934	up	3.765	up	-1.38198	down	40S ribosomal protein S14 [Phalaenopsis equestris])	1.77	1.1	1.36	17.48	21.44	18.28	3.75	10.99	4.02
TRINITY_DN34103_c0_g1	4.64661	up	1.88982	up	2.85595	up	rhodanese-like domain-containing protein 10 [Chenopodium quinoa])	0.25	1.3	1.51	6.97	3.06	1.86	22.67	28.41	23.54
TRINITY_DN342_c0_g1	-1.25087	down	1.19244	up	-2.3358	down	PREDICTED: uncharacterized protein LOC104884074 [Beta vulgaris subsp. vulgaris])	52.79	33.51	32.51	73.77	90.71	102.3	12.45	17.73	14.75
TRINITY_DN342_c0_g2	-1.87572	down	1.62746	up	-3.40349	down	PREDICTED: uncharacterized protein LOC104890896 [Beta vulgaris subsp. vulgaris])	28.94	13.47	16.61	45.95	45.5	63.05	3.58	5.35	5.7
TRINITY_DN34390_c0_g2	1.50616	up	3.25146	up	-1.65842	down	hypothetical protein FH972_021748 [Carpinus fangiana])	1.26	0.18	1.01	5.66	11.02	6.3	1.82	2.31	2.1
TRINITY_DN3449_c0_g1	3.2059	up	1.04747	up	2.27025	up	heparan-alpha-glucosaminide N-acetyltransferase-like [Spinacia oleracea])	3.57	2.74	2.31	5.21	5.56	5.94	21.15	26.32	28.22
TRINITY_DN3452_c0_g1	2.56366	up	1.58018	up	1.10039	up	23 kDa precursor protein of the oxygen-evolving complex [Salicornia europaea])	98.23	85	81.52	267.96	257.31	272.14	516.56	449.41	484.03
TRINITY_DN3471_c0_g1	-6.2562	down	-2.26374	down	-3.86645	down	hypothetical protein SOVF_166980 [Spinacia oleracea])	403.43	637.2	1144.53	130.48	177.86	163.57	6.08	12.29	9.38
TRINITY_DN34797_c0_g1	3.46217	up	1.08682	up	2.48704	up	LOW QUALITY PROTEIN: protein EXORDIUM-like 5 [Chenopodium quinoa])	4.73	6.18	3.83	15.99	9.28	6.49	55.78	48.21	48.16
TRINITY_DN3479_c0_g2	3.94983	up	5.1519	up	-1.11855	down	60S ribosomal protein L11 [Rhodamnia argentea])	1.42	0.29	0.62	22.98	29.79	28.23	8.58	14.48	8.5
TRINITY_DN3483_c0_g1	2.69854	up	1.20734	up	1.60023	up	aspartic proteinase-like protein 2 isoform X1 [Chenopodium quinoa])	2.08	1.55	1.38	4.04	4.07	3.45	10.25	9.5	10.31
TRINITY_DN34896_c0_g1	-6.94651	down	-2.0335	down	-4.78565	down	PREDICTED: 11S globulin subunit beta [Beta vulgaris subsp. vulgaris])	175.31	167.12	229.28	32.64	47.93	61.6	1.51	1.35	1.51
TRINITY_DN3490_c0_g1	-3.62304	down	-1.79227	down	-1.73724	down	PREDICTED: light-regulated protein [Beta vulgaris subsp. vulgaris])	112.92	41.71	108.11	26.57	36.48	13.38	5.73	5.21	7.71
TRINITY_DN34916_c0_g2	3.22124	up	1.06415	up	2.27129	up	PREDICTED: RING-H2 finger protein ATL78-like [Beta vulgaris subsp. vulgaris])	2.74	3.01	3.51	6.97	7.22	5.5	24.16	24.83	32.49
TRINITY_DN34936_c0_g2	2.73105	up	4.0841	up	-1.28252	down	unknown [Lotus japonicus])	1.53	0.12	0.66	11.23	12.98	13.6	2.36	6.73	3.96
TRINITY_DN3497_c2_g1	2.36701	up	3.79453	up	-1.32128	down	hypothetical protein EZV62_022411 [Acer yangbiense])	3.71	1.31	1.39	15.89	26.91	22.53	5	11.44	4.7
TRINITY_DN3498_c0_g1	3.46259	up	1.24161	up	2.34362	up	PREDICTED: uncharacterized protein LOC104897268 [Beta vulgaris subsp. vulgaris])	3.52	6.86	7.49	17.44	13.12	11.81	59.85	64.3	61.12
TRINITY_DN35161_c0_g1	4.0959	up	1.88743	up	2.31603	up	putative disease resistance protein RGA1 [Chenopodium quinoa])	2.49	1.51	1.14	5.58	5.75	4.96	29.02	35.01	41.14
TRINITY_DN35251_c0_g1	2.4352	up	3.58713	up	-1.05291	down		5.87	3.77	5.56	55.03	69.32	59.38	17.51	38.82	18.74
TRINITY_DN35265_c0_g2	2.50731	up	1.22925	up	1.382	up	PREDICTED: choline transporter-like protein 2 [Beta vulgaris subsp. vulgaris])	4.17	3.08	2.44	8.22	8.55	5.92	15.31	18.07	17.57
TRINITY_DN3526_c0_g2	1.71	up	-1.41398	down	3.24048	up	ATP synthase CF0 subunit IV [Suaeda glauca])	1.33	1.02	2.13	1.13	0.77	0.27	2.88	2.81	5.4
TRINITY_DN3540_c0_g1	-1.22699	down	1.01694	up	-2.12858	down	probable cyclin-dependent serine/threonine-protein kinase DDB_G0292550 [Chenopodium quinoa])	15.1	9.92	11.85	15.3	18.31	20.95	4.5	6.02	9.24
TRINITY_DN3560_c0_g1	4.50358	up	1.76161	up	2.82194	up	E3 ubiquitin-protein ligase RZFP34-like [Chenopodium quinoa])	2.38	1.11	1.87	12.26	4.13	1.42	37.43	31.54	40.46
TRINITY_DN3567_c3_g1	-3.11704	down	-1.25674	down	-1.73973	down		198.66	256.25	258.76	112.64	97.78	90.22	28.91	25.78	21.94
TRINITY_DN35687_c0_g1	5.69153	up	1.73831	up	4.09685	up	uncharacterized protein LOC112270722 [Brachypodium distachyon])	1.69	9.44	1.46	23.83	10.01	9.68	191.35	225.99	213.22
TRINITY_DN3569_c0_g1	4.16772	up	1.66786	up	2.59285	up	PREDICTED: serine carboxypeptidase-like 20 [Beta vulgaris subsp. vulgaris])	1.78	0.72	0.73	4.57	2.62	3.14	14.01	20.89	19.73
TRINITY_DN356_c0_g1	2.60044	up	1.06794	up	1.64564	up	PREDICTED: ruBisCO large subunit-binding protein subunit beta, chloroplastic-like [Beta vulgaris subsp. vulgaris])	54.88	48.4	29.08	92.32	96.01	84.3	241.01	221.37	247.16
TRINITY_DN3578_c0_g1	-3.67114	down	-2.25591	down	-1.29169	down	protein DOG1-like 4 [Spinacia oleracea])	119.11	201.88	302.99	50.74	49.64	40.31	15.99	19.02	17.14
TRINITY_DN3581_c0_g1	2.63384	up	1.11424	up	1.63886	up	uncharacterized protein LOC110682898 [Chenopodium quinoa])	14.42	15.87	13.84	35.93	30.86	30.47	95.18	85.9	90.1
TRINITY_DN3586_c0_g1	-4.09708	down	-1.87506	down	-2.10537	down	uncharacterized protein LOC110720329 [Chenopodium quinoa])	109.87	166.41	198.56	54.82	40.17	38.01	7.96	11.37	7.03
TRINITY_DN35881_c0_g2	2.59516	up	1.18364	up	1.51835	up	FT-interacting protein 1-like [Chenopodium quinoa])	3.48	2.28	1.16	4.99	5.27	5.22	11.38	11.84	14.98
TRINITY_DN358_c0_g1	-6.53008	down	-1.14296	down	-5.2761	down	PREDICTED: probable protein phosphatase 2C 39 isoform X1 [Beta vulgaris subsp. vulgaris])	1245.63	1213.6	1264.19	421.72	536.33	423.15	11.62	29.5	1.04
TRINITY_DN358_c1_g1	-2.71622	down	1.0805	up	-3.67339	down	PREDICTED: origin of replication complex subunit 4 isoform X2 [Beta vulgaris subsp. vulgaris])	78.02	76.98	76.06	117.17	164.72	205.62	10.85	14.88	13.36
TRINITY_DN35996_c0_g1	4.1807	up	5.70807	up	-1.43201	down		0.84	1.77	1.46	133.02	53.26	30.32	22.29	28.56	16.84
TRINITY_DN3606_c0_g1	5.21311	up	1.1164	up	4.19417	up	PREDICTED: probable xyloglucan endotransglucosylase/hydrolase protein 8 [Beta vulgaris subsp. vulgaris])	15.05	10.94	11.38	46.03	19.77	19.09	485.17	399.29	456.32
TRINITY_DN36087_c0_g4	2.78119	up	1.40467	up	1.47738	up	PREDICTED: BEACH domain-containing protein C2 [Beta vulgaris subsp. vulgaris])	1.64	0.88	0.87	3.09	2.98	2.82	6.18	6.97	8.27
TRINITY_DN3613_c0_g1	-1.20773	down	1.08753	up	-2.17581	down	PREDICTED: uncharacterized protein LOC104907828 isoform X2 [Beta vulgaris subsp. vulgaris])	8.24	8.66	6.61	15.37	19.43	16.39	2.77	3.37	3.84
TRINITY_DN36180_c0_g1	3.41306	up	1.52333	up	2.01327	up	protein disulfide isomerase-like 2-3 [Chenopodium quinoa])	4.35	7.48	5.22	18.97	17.86	13.47	55.14	60.96	57.99
TRINITY_DN36402_c0_g5	-3.30322	down	-1.37371	down	-1.82882	down	hypothetical protein EZV62_023613 [Acer yangbiense])	2.85	1.39	2.1	0.67	0.86	0.92	0.13	0.23	0.23
TRINITY_DN3640_c0_g1	4.32516	up	1.34947	up	3.08693	up	PREDICTED: zinc finger protein CONSTANS-LIKE 14 isoform X1 [Beta vulgaris subsp. vulgaris])	7.12	9.99	6.21	27.25	17.89	10.56	126.45	140.85	162.4
TRINITY_DN36413_c0_g1	-1.15218	down	1.01277	up	-2.04928	down		2.69	2.61	3.5	3.71	4.75	4.27	1.63	0.69	2.21
TRINITY_DN3647_c0_g1	3.57348	up	1.20341	up	2.47922	up	myosin-binding protein 2-like [Chenopodium quinoa])	1.01	0.77	0.39	1.77	1.61	1.56	7.41	7.69	8.55
TRINITY_DN3649_c0_g1	2.07797	up	1.17917	up	1.02185	up	PREDICTED: nuclear transcription factor Y subunit B-9 [Beta vulgaris subsp. vulgaris])	1.88	2.68	1.02	7.33	3.07	4.11	5.88	5.44	6.96
TRINITY_DN36519_c0_g2	2.66623	up	1.635	up	1.14699	up	probable aspartyl protease At4g16563 [Spinacia oleracea])	11.12	9.04	8.74	29.37	29.61	31.2	58.99	50.66	60.18
TRINITY_DN36530_c1_g1	4.13647	up	2.13581	up	2.12751	up	uncharacterized transporter C1683.12-like [Quercus suber])	1.09	0.74	0.41	2.2	2.38	5.12	5.03	5.93	26.64
TRINITY_DN36649_c0_g1	5.63902	up	2.14392	up	3.57304	up	hypothetical protein BVRB_7g160120 [Beta vulgaris subsp. vulgaris])	0.28	0.52	0.73	3.88	2.06	1.03	20.88	28.08	22.53
TRINITY_DN36664_c0_g1	-2.75399	down	-1.35157	down	-1.27284	down	uncharacterized protein LOC110786176 [Spinacia oleracea])	348.39	502.3	530.21	150.41	182.82	192.79	49.9	64.61	78.64
TRINITY_DN3675_c0_g1	2.61254	up	1.37435	up	1.34022	up	PREDICTED: ribonuclease TUDOR 2 [Beta vulgaris subsp. vulgaris])	31.44	18.85	14.34	56.65	55.05	53.72	110.82	121.84	127.51
TRINITY_DN3676_c0_g1	4.97761	up	1.82269	up	3.21064	up	hypothetical protein SOVF_079880 [Spinacia oleracea])	1.02	0.14	0.28	2.35	1.87	0.95	13.29	12.3	15.99
TRINITY_DN3680_c0_g3	4.95794	up	1.0538	up	4.00123	up	phosphoribulokinase, chloroplastic-like [Chenopodium quinoa])	7.47	3.29	3.78	11.65	9.48	8.55	153.63	118.41	129.93
TRINITY_DN3701_c0_g1	2.43604	up	1.17463	up	1.36816	up	PREDICTED: short-chain dehydrogenase TIC 32, chloroplastic [Beta vulgaris subsp. vulgaris])	1.83	2.5	1.4	4.54	5.21	2.57	8.97	8.95	9.02
TRINITY_DN3706_c0_g1	-1.26812	down	1.3382	up	-2.49104	down	zinc finger CCCH domain-containing protein 62-like [Chenopodium quinoa])	17.1	9.27	11.2	21.99	30.9	44.58	7.35	2.95	2.22
TRINITY_DN3713_c0_g1	2.4459	up	1.03885	up	1.5189	up	hypothetical protein SOVF_213170, partial [Spinacia oleracea])	17.76	14.72	9.98	29.93	29.82	26.76	71.6	68.02	77.3
TRINITY_DN3720_c0_g1	4.61246	up	2.37223	up	2.3584	up	PREDICTED: 21 kDa protein [Beta vulgaris subsp. vulgaris])	0.53	2.24	0.79	9.3	6.34	3.5	29.06	28.57	25.78
TRINITY_DN3737_c0_g1	4.34264	up	1.98561	up	2.45354	up	PREDICTED: leucine-rich repeat extensin-like protein 4 [Beta vulgaris subsp. vulgaris])	6.59	0.46	0.23	3.15	2.63	1.93	34.52	16.98	24.59
TRINITY_DN3751_c0_g1	4.54327	up	1.20369	up	3.45618	up	probable 1-deoxy-D-xylulose-5-phosphate synthase, chloroplastic [Spinacia oleracea])	2.8	2.3	2.9	5.55	6.61	6.06	56.8	50.74	63.16
TRINITY_DN3753_c0_g1	2.42248	up	1.06872	up	1.4549	up	PREDICTED: protein FAM91A1 isoform X1 [Beta vulgaris subsp. vulgaris])	1.67	0.93	0.64	2.27	2.32	2.05	4.7	5.32	5.82
TRINITY_DN37684_c0_g1	1.8968	up	3.22392	up	-1.2272	down	uncharacterized protein A4U43_C02F21520 [Asparagus officinalis])	2.55	1.85	1.26	10.84	18.85	22.78	3.23	11.89	4.23
TRINITY_DN37788_c1_g1	3.03675	up	4.26005	up	-1.1527	down	60S ribosomal protein L5 [Elaeis guineensis])	0.93	0.25	0.26	7.3	10.49	9.16	1.38	5.75	3.56
TRINITY_DN37810_c0_g1	4.10608	up	2.05269	up	2.15154	up	60S ribosomal protein L7a [Zea mays])	0.4	0.28	1.38	2.76	2.94	3.25	10.47	17.86	5.22
TRINITY_DN3796_c0_g4	-1.94443	down	1.47729	up	-3.31997	down	methylmalonate-semialdehyde dehydrogenase [acylating], mitochondrial-like isoform X1 [Spinacia oleracea])	1.76	0.72	0.85	2.06	3.73	3.28	0.25	0.13	0.41
TRINITY_DN3805_c0_g1	1.98987	up	1.03471	up	1.06299	up	stress response protein NST1 [Spinacia oleracea])	9.05	7.63	5	17.88	13.79	12.7	26.53	26.5	26.46
TRINITY_DN3835_c0_g1	-1.00222	down	1.32498	up	-2.20857	down	cellulose synthase A catalytic subunit 8 [UDP-forming] [Spinacia oleracea])	10.84	9.63	8.23	25.38	25.65	28.23	4.54	4.17	4.67
TRINITY_DN3851_c0_g1	2.19809	up	1.12609	up	1.18586	up	adenylate kinase 5, chloroplastic-like isoform X1 [Chenopodium quinoa])	5.12	5.16	4.02	11.05	9.48	8.24	15.97	15.76	18.59
TRINITY_DN3854_c0_g1	-3.03322	down	-1.0507	down	-1.87374	down	abscisic acid 8'-hydroxylase 2-like [Chenopodium quinoa])	9.23	7.36	5.39	2.89	4.39	2.14	0.54	0.87	0.65
TRINITY_DN3860_c0_g1	6.04765	up	1.64689	up	4.50891	up	probable inactive receptor kinase At3g02880 [Chenopodium quinoa])	0.31	0.4	0.42	1.85	0.93	1.16	35.49	27.96	35.24
TRINITY_DN3870_c0_g1	4.93963	up	1.36044	up	3.69603	up	chlorophyll a-b binding protein 6A, chloroplastic-like [Chenopodium quinoa])	13.53	13.36	10.4	36.07	36.08	29.06	399.32	307.11	327.85
TRINITY_DN38858_c0_g2	-1.40535	down	1.15368	up	-2.44152	down		4.27	3.68	4.57	8.3	9.76	9.94	1.25	1.46	1.69
TRINITY_DN3894_c3_g1	-1.97889	down	1.40167	up	-3.28175	down		1.07	0.25	0.55	1.07	2.18	1.6	0.06	0.08	0.3
TRINITY_DN3897_c0_g1	-6.43151	down	-1.26176	down	-5.0567	down	probable cysteine protease RD19D [Spinacia oleracea])	927.55	1024.03	959.13	375.08	456.05	408.48	11.75	16.41	3.47
TRINITY_DN39059_c0_g4	5.3555	up	2.72132	up	2.73881	up	PREDICTED: uncharacterized protein LOC104889437 isoform X1 [Beta vulgaris subsp. vulgaris])	0.2	0.08	0.11	0.73	1.02	0.77	3.3	5.32	6.06
TRINITY_DN3906_c0_g1	-1.49021	down	1.57755	up	-2.95305	down	PREDICTED: uncharacterized protein LOC104889304 [Beta vulgaris subsp. vulgaris])	8.15	7.76	7.53	12.72	15.64	16.04	3.04	4.83	3.04
TRINITY_DN3908_c0_g1	-4.23686	down	2.53243	up	-6.68684	down		3.8	1.19	1.23	9.55	9.96	15.14	0.09	0.09	0.1
TRINITY_DN3924_c0_g1	4.53545	up	1.13778	up	3.50878	up	GDSL esterase/lipase 7-like [Chenopodium quinoa])	4.45	8.17	7.98	27.58	10.71	8.85	133.9	144.67	192.47
TRINITY_DN3925_c1_g1	-1.52843	down	1.34732	up	-2.76249	down	uncharacterized protein LOC110685916 [Chenopodium quinoa])	5.46	5.69	6.08	5.34	8.15	6.92	1.02	2.81	0.92
TRINITY_DN39353_c0_g1	2.12977	up	1.14927	up	1.09369	up		1.16	1.2	0.72	2.21	2.91	2.12	2.83	4.22	5.38
TRINITY_DN39398_c1_g1	4.15572	up	-1.79609	down	6.07915	up	hypothetical protein BVRB_3g061120 [Beta vulgaris subsp. vulgaris])	11.42	23.5	10.79	4.21	6.13	3.14	259.4	279.82	208.47
TRINITY_DN3943_c0_g1	3.38336	up	1.01509	up	2.47981	up	uncharacterized protein LOC110708588 [Chenopodium quinoa])	6.96	8.27	6.19	17.46	13.6	10.28	69.96	70.58	76.14
TRINITY_DN39472_c0_g1	2.74752	up	-1.59458	down	4.45426	up	PREDICTED: probable WRKY transcription factor 40 isoform X2 [Beta vulgaris subsp. vulgaris])	10.59	8.51	3.11	2.37	2.12	2.74	46.21	49.01	43.54
TRINITY_DN39515_c0_g1	1.22102	up	-1.73454	down	3.07992	up	uncharacterized protein LOC110717532 isoform X1 [Chenopodium quinoa])	2.52	3.27	3.37	1.23	1.31	1.8	5.52	7.38	9.61
TRINITY_DN39640_c0_g1	-4.06013	down	-1.44798	down	-2.48785	down	uncharacterized protein LOC110698670 [Chenopodium quinoa])	138.42	158.62	180.5	51.41	58.97	60.28	11.02	8.79	8.86
TRINITY_DN39685_c0_g1	4.204	up	1.15489	up	3.15839	up	PREDICTED: tubulin alpha-2 chain [Beta vulgaris subsp. vulgaris])	94.66	93.69	53.53	256.09	144.85	138.38	1458.17	1301.42	1360.66
TRINITY_DN4009_c0_g1	2.89841	up	4.13851	up	-1.14614	down	PREDICTED: 40S ribosomal protein S5 [Vitis vinifera])	3.46	1.47	0.84	28.55	36.44	29.7	11.58	11.31	14.82
TRINITY_DN40253_c0_g4	4.14714	up	1.1298	up	3.13283	up	uncharacterized protein LOC110787431 [Spinacia oleracea])	6.68	8.37	3.24	18.77	10.89	10.58	106.22	97.86	97.03
TRINITY_DN40315_c0_g1	1.65153	up	-1.86626	down	3.63488	up		20.96	19.41	26.98	7.01	5.28	6.34	64.41	57.77	72.43
TRINITY_DN4035_c0_g1	-4.41253	down	-1.32901	down	-2.96308	down	late embryogenesis abundant protein 47-like [Chenopodium quinoa])	228.45	311.35	314.52	126.79	113.22	106.75	13.1	14.28	10.69
TRINITY_DN40443_c0_g1	3.53663	up	-1.66406	down	5.29696	up	probable glutathione S-transferase [Chenopodium quinoa])	23.91	22.93	18.56	11.77	5.58	3.47	199.38	277.28	230.66
TRINITY_DN40721_c0_g1	2.21502	up	-1.46385	down	3.79459	up	syntaxin-121-like [Chenopodium quinoa])	4.42	3.81	3.64	1.36	1.25	1.72	14.67	17.37	19.53
TRINITY_DN4099_c0_g1	2.67787	up	1.55634	up	1.21761	up	peroxidase 17-like [Spinacia oleracea])	3.54	1.54	1.14	6.62	5.2	4.26	15.2	20.11	18.68
TRINITY_DN410_c0_g1	2.53815	up	1.37754	up	1.2668	up	PREDICTED: mediator of RNA polymerase II transcription subunit 9 [Beta vulgaris subsp. vulgaris])	2.13	1.42	1.58	4.94	4.2	4.14	9.4	8.89	9
TRINITY_DN41226_c0_g1	4.64303	up	1.74756	up	3.00769	up	PREDICTED: uncharacterized protein LOC104895726 isoform X1 [Beta vulgaris subsp. vulgaris])	0.32	0.19	0.08	0.73	0.73	0.49	4.13	4.43	4.99
TRINITY_DN4125_c0_g1	2.00448	up	-1.14299	down	3.25337	up	U-box domain-containing protein 26-like [Chenopodium quinoa])	5.82	4.65	5.05	3.1	2.17	1.77	19.65	18.98	19.07
TRINITY_DN4126_c0_g1	2.07208	up	1.0911	up	1.09912	up	zinc finger protein CONSTANS-LIKE 4-like [Chenopodium quinoa])	17.53	17.11	13.75	35.31	34.6	34.9	61.05	62.04	74.27
TRINITY_DN4142_c0_g1	1.92795	up	1.03821	up	1.00014	up	villin-2 [Spinacia oleracea])	13	9.54	10.66	22.89	22.35	21.7	39.56	38.84	39.96
TRINITY_DN41448_c0_g1	-4.32389	down	-1.67389	down	-2.52252	down		3.52	4.9	7.25	1.41	1.91	1.74	0.31	0.34	0.08
TRINITY_DN4154_c0_g1	2.66766	up	1.24974	up	1.5253	up	PREDICTED: elongation factor 2 [Beta vulgaris subsp. vulgaris])	27.9	18.1	13.41	51.86	47.94	38.83	116.13	86.09	121.91
TRINITY_DN4158_c0_g2	4.58762	up	1.70628	up	2.99125	up	protein TIC 62, chloroplastic isoform X1 [Spinacia oleracea])	0.65	0.43	0.19	1.72	1.19	1.18	11.38	8.05	8.02
TRINITY_DN4163_c0_g2	-3.48704	down	-1.16877	down	-2.19473	down	uncharacterized protein LOC110684099 [Chenopodium quinoa])	2.38	2.24	2.02	0.78	0.93	1.25	0.17	0.15	0.26
TRINITY_DN41773_c0_g2	2.77708	up	1.10174	up	1.77293	up	PREDICTED: alpha-glucosidase [Beta vulgaris subsp. vulgaris])	1.09	0.54	0.66	1.94	1.54	1.39	4.63	5.19	4.47
TRINITY_DN4178_c0_g1	2.96713	up	1.56785	up	1.50628	up	PREDICTED: putative disease resistance protein RGA3 [Beta vulgaris subsp. vulgaris])	2.4	1.53	1.94	3.41	4.96	4.53	17.61	22.56	20.39
TRINITY_DN417_c0_g1	3.91964	up	1.72155	up	2.30469	up	alpha-N-acetylglucosaminidase [Spinacia oleracea])	2.05	2.31	1.09	10.12	5.76	4.01	29.04	33.43	45.52
TRINITY_DN4181_c0_g1	-2.95854	down	1.17168	up	-4.01852	down	PREDICTED: CSC1-like protein HYP1 isoform X2 [Beta vulgaris subsp. vulgaris])	40.79	26.03	25.23	41.01	64.73	69.41	2.62	4.27	4.27
TRINITY_DN4191_c0_g2	9.85957	up	3.37753	up	6.60588	up	14 kDa proline-rich protein DC2.15-like [Chenopodium quinoa])	0.45	0.47	0.1	3.66	3.12	3.98	392.99	266.24	241.69
TRINITY_DN42008_c1_g1	3.02808	up	4.53638	up	-1.38166	down	40S ribosomal protein SA [Prunus persica])	0.2	0.46	0.29	5.89	9.01	7.83	1.36	4.05	2.14
TRINITY_DN42145_c0_g2	3.88047	up	2.21726	up	1.77781	up	PREDICTED: probable inactive receptor kinase At5g10020 [Beta vulgaris subsp. vulgaris])	0.42	0.42	0.18	1.54	1.77	1.43	4.59	4.51	4.81
TRINITY_DN42217_c0_g3	2.32799	up	1.1958	up	1.24101	up	PREDICTED: two-component response regulator-like APRR1 [Beta vulgaris subsp. vulgaris])	4.08	2.96	3.63	9.42	6.94	6.04	16.8	16.98	19.13
TRINITY_DN4252_c0_g2	-4.11187	down	-2.71026	down	-1.29445	down		155.46	149.19	268.13	34.22	39.37	24.02	10.01	13.6	10.03
TRINITY_DN4280_c0_g2	2.42585	up	1.27435	up	1.26137	up	uncharacterized protein LOC110729623 [Chenopodium quinoa])	8.84	9.54	1.69	7.45	14.67	8.87	13.58	7.05	15.03
TRINITY_DN42860_c0_g2	2.92186	up	2.03592	up	1.00544	up	putative wall-associated receptor kinase-like 16 isoform X1 [Spinacia oleracea])	0.32	0.36	0.16	0.89	1.47	1.16	2.05	1.97	1.96
TRINITY_DN42892_c0_g1	3.29048	up	1.55174	up	1.84208	up	DNA (cytosine-5)-methyltransferase CMT2-like isoform X1 [Chenopodium quinoa])	1.58	1.49	0.78	5.67	3.16	2.84	13.84	13	13.58
TRINITY_DN429_c0_g3	2.05729	up	1.11473	up	1.0599	up	uncharacterized protein DDB_G0271670 [Spinacia oleracea])	1.01	1.17	0.97	2.46	2.16	2.34	4.43	4.25	3.59
TRINITY_DN4314_c0_g1	2.71588	up	-1.48172	down	4.30534	up	photosystem II 22 kDa protein, chloroplastic [Chenopodium quinoa])	29.89	23.33	28.55	11.89	10.28	7.6	175.24	165.11	167.54
TRINITY_DN4323_c1_g1	-4.17918	down	-1.38232	down	-2.67122	down	abscisic acid 8'-hydroxylase 4-like [Chenopodium quinoa])	6.36	8.74	7.79	1.63	2.94	3.77	0.25	0.52	0.23
TRINITY_DN43288_c0_g1	-1.31131	down	1.35683	up	-2.54912	down	splicing factor U2af small subunit B-like [Chenopodium quinoa])	20.49	16.17	18.39	32.24	48.03	56.57	8.23	12.13	11.44
TRINITY_DN4331_c0_g1	4.10037	up	1.95572	up	2.2502	up	probable inactive receptor kinase At1g48480 [Spinacia oleracea])	1.18	0.83	0.51	3.83	3.28	2.62	13.3	12.72	13.67
TRINITY_DN43359_c0_g1	2.7469	up	4.40304	up	-1.58195	down	predicted protein [Hordeum vulgare subsp. vulgare])	1.41	0.22	0.58	11.89	16.99	16.75	3.61	6.11	3.2
TRINITY_DN4356_c0_g1	4.05054	up	1.2037	up	2.95312	up	heparanase-like protein 3 [Chenopodium quinoa])	1.51	1.85	1.69	6.72	2.13	2.95	28.36	23.84	26.29
TRINITY_DN4357_c0_g3	2.92905	up	1.02552	up	2.0169	up	uncharacterized protein LOC110736694 isoform X2 [Chenopodium quinoa])	7.08	4.58	4.6	9.98	8.92	12.37	47.27	52.98	56.82
TRINITY_DN4364_c0_g2	3.45515	up	4.96455	up	-1.39763	down		0.38	0.48	0.14	7.68	12.49	6.78	2.19	3.73	3.29
TRINITY_DN4368_c0_g1	-2.41823	down	-1.26336	down	-1.03626	down	PREDICTED: scarecrow-like protein 21 [Beta vulgaris subsp. vulgaris])	28.28	31.01	27.4	12.15	11.77	12.72	5.13	5.8	4.31
TRINITY_DN4372_c0_g1	3.42522	up	1.69385	up	1.83729	up	probable plastid-lipid-associated protein 7, chloroplastic isoform X1 [Spinacia oleracea])	0.96	1.6	0.51	4.71	4.14	2.13	10.26	15.05	13.14
TRINITY_DN43763_c0_g1	4.90884	up	1.15251	up	3.86172	up	hexokinase-1 [Haloxylon ammodendron])	2.05	2.59	1.12	7.1	3.4	2.41	50.05	58.55	64.55
TRINITY_DN4385_c0_g2	2.24533	up	1.01497	up	1.34448	up	putative tRNA pseudouridine synthase [Chenopodium quinoa])	2.76	2.87	2.53	5.01	5.2	6.18	10.8	9.59	11.9
TRINITY_DN4396_c0_g1	3.01895	up	1.24493	up	1.8773	up	probable receptor-like protein kinase At1g80640 [Chenopodium quinoa])	1.95	1.62	0.87	3.94	4.23	2.09	9.97	12.23	12.36
TRINITY_DN4398_c0_g1	-1.06169	down	1.3922	up	-2.35258	down	PREDICTED: uncharacterized protein LOC104892642 [Beta vulgaris subsp. vulgaris])	13.86	4.53	7.39	15.93	23.16	26.96	2.75	3.06	5.27
TRINITY_DN43997_c0_g1	4.27702	up	1.66648	up	2.71006	up	putative glycerol-3-phosphate transporter 1 [Chenopodium quinoa])	0.39	0.39	0.74	2.22	1.14	1.55	7.51	10.66	9.8
TRINITY_DN4400_c0_g1	4.06187	up	1.41151	up	2.77187	up	PREDICTED: two-pore potassium channel 1 [Beta vulgaris subsp. vulgaris])	1.48	3.57	12.48	9.25	11.92	4.91	50.09	47.25	48.11
TRINITY_DN4402_c0_g1	4.07622	up	1.57512	up	2.61299	up	growth-regulating factor 1-like [Chenopodium quinoa])	0.27	0.33	0.27	0.91	0.88	0.87	4.54	4.8	4.58
TRINITY_DN44653_c0_g2	4.40672	up	1.11551	up	3.40498	up	glycerol-3-phosphate 2-O-acyltransferase 4-like [Spinacia oleracea])	2.46	2.34	1.56	5.37	4.34	4.11	34.23	35.77	57
TRINITY_DN44828_c0_g1	2.0179	up	1.0771	up	1.05336	up	leucine-rich repeat receptor-like protein CLAVATA2 [Spinacia oleracea])	1.01	0.62	0.68	1.39	1.66	1.81	2.9	2.37	3.3
TRINITY_DN44853_c0_g1	8.41718	up	3.51274	up	5.01045	up	protein ACCELERATED CELL DEATH 6-like [Chenopodium quinoa])	0.06	0.05	0.03	0.84	0.38	0.38	18.15	13.97	11.47
TRINITY_DN44878_c0_g1	2.95091	up	4.77341	up	-1.71855	down	nascent polypeptide-associated complex subunit alpha-like protein [Striga asiatica])	0.39	0.49	0.26	8.68	11.14	11.79	0.78	5.83	1.84
TRINITY_DN45009_c0_g1	2.21798	up	3.46014	up	-1.17237	down	hypothetical protein EJB05_02052, partial [Eragrostis curvula])	11.04	0.6	2.38	33.46	51.75	36.22	10.87	20.63	12.93
TRINITY_DN45125_c0_g1	1.73553	up	-2.90006	down	4.76277	up	hypothetical protein BVRB_9g223690 [Beta vulgaris subsp. vulgaris])	0.37	1.9	2.28	0.09	0.47	0.09	2.78	5.4	7.1
TRINITY_DN4522_c0_g1	1.61927	up	-1.09618	down	2.82644	up	monodehydroascorbate reductase-like [Chenopodium quinoa])	47.42	46.5	39.27	25.41	21.65	16.08	131.77	134.84	121.18
TRINITY_DN45323_c0_g1	1.8503	up	2.96029	up	-1.0215	down	60S ribosomal protein L35-like [Rhodamnia argentea])	5.9	1.51	4.51	33.23	31.79	34.38	9.31	18.04	15.18
TRINITY_DN4551_c0_g3	-1.19355	down	1.21051	up	-2.29685	down	PREDICTED: uncharacterized protein LOC104896912 [Beta vulgaris subsp. vulgaris])	4.75	3.27	3.4	6.58	10.5	9.38	1.34	1.98	1.28
TRINITY_DN45565_c0_g1	2.85874	up	1.0771	up	1.8896	up	mechanosensitive ion channel protein 6-like [Chenopodium quinoa])	2.57	1.86	1.53	4.06	4.43	4.08	12.49	14.16	13.33
TRINITY_DN4592_c0_g1	2.05428	up	3.40829	up	-1.24791	down	unknown [Solanum tuberosum])	4.32	3.28	6.72	21.55	21.37	24.26	10	10.98	6.24
TRINITY_DN4598_c0_g1	-1.1414	down	-2.70838	down	1.69078	up	protein EXORDIUM-like 2 [Chenopodium quinoa])	116.02	140.8	210.97	19.8	27.87	26.03	58.24	76.54	69.23
TRINITY_DN4600_c0_g1	2.21948	up	3.49506	up	-1.18939	down	60S ribosomal protein L22-2-like [Nymphaea colorata])	6.6	3.05	2.37	64.23	59.13	57.6	22.71	28.82	17.05
TRINITY_DN46094_c0_g3	3.42002	up	1.80691	up	1.72771	up	protein CELLULOSE SYNTHASE INTERACTIVE 3-like [Chenopodium quinoa])	0.61	1.13	0.42	2.29	2.78	2.38	10.7	11.92	13.07
TRINITY_DN46225_c0_g1	4.37635	up	1.45925	up	3.0278	up	PREDICTED: receptor-like protein kinase THESEUS 1 [Beta vulgaris subsp. vulgaris])	0.64	0.57	0.43	1.87	1.24	1.41	11.94	10.08	9.28
TRINITY_DN4627_c0_g1	4.93758	up	1.28265	up	3.76165	up	chlorophyll a-b binding protein, chloroplastic-like [Chenopodium quinoa])	5.13	3.74	4.14	14.15	12.71	8.05	140.59	101.53	122.55
TRINITY_DN4633_c0_g1	2.50428	up	3.72334	up	-1.1324	down	40S ribosomal protein S15-like [Olea europaea var. sylvestris])	3.02	0.4	1.71	18.94	18.98	27.62	7.65	9.47	7.8
TRINITY_DN4643_c0_g1	8.71457	up	4.00574	up	4.8193	up	protein of unknown function DUF3700 [Macleaya cordata])	0.56	1.35	0.71	23.03	8.45	12.13	370.63	310.74	366.84
TRINITY_DN4674_c0_g1	4.03921	up	5.20459	up	-1.05837	down	60S ribosomal protein L35a-1-like [Aegilops tauschii subsp. tauschii])	0.96	0.9	0.19	23.64	24.88	27.5	7.56	11.18	12.24
TRINITY_DN4676_c0_g3	-1.73374	down	1.93935	up	-3.5595	down		0.57	0.32	0.43	1.23	1.82	1.97	0.09	0.1	0.18
TRINITY_DN4687_c0_g1	3.68745	up	1.24512	up	2.56138	up	uncharacterized protein LOC110705151 [Chenopodium quinoa])	2.13	2.83	0.92	5.22	5.41	3.47	26.23	23.15	22.15
TRINITY_DN470_c0_g1	-6.99854	down	-3.12428	down	-3.76832	down		41.38	29.01	33.71	3.01	5.12	3.65	0.28	0.43	0.61
TRINITY_DN470_c0_g2	2.04926	up	-1.77408	down	3.9318	up	uncharacterized protein LOC110785658 [Spinacia oleracea])	2.11	1.98	0.87	0.68	0.44	0.32	6.11	6.49	6.27
TRINITY_DN4714_c0_g1	2.28921	up	3.38444	up	-1.01589	down	Ribosomal protein L36e [Macleaya cordata])	6.94	2.36	2.12	42.27	41.64	40.15	10.38	23.2	16.42
TRINITY_DN4731_c0_g1	2.71291	up	1.11397	up	1.71637	up	PREDICTED: uncharacterized protein At5g48480 [Beta vulgaris subsp. vulgaris])	7.41	7.88	4.97	15.57	13.55	14.96	41.48	41.15	40.08
TRINITY_DN4757_c0_g1	2.05376	up	1.1285	up	1.03741	up	uncharacterized protein LOC110801230 isoform X2 [Spinacia oleracea])	24.25	22.74	19.36	44.11	39.7	40.65	110.28	123.42	114.45
TRINITY_DN47681_c1_g1	2.70783	up	4.26439	up	-1.44193	down	40S ribosomal protein S4 [Panicum miliaceum])	0.42	0.31	0.75	6.22	11.79	10.83	1.6	5.09	2.53
TRINITY_DN4774_c0_g1	3.0448	up	1.02452	up	2.11739	up	PREDICTED: protein STRUBBELIG-RECEPTOR FAMILY 3 isoform X1 [Beta vulgaris subsp. vulgaris])	4.18	2.4	1.41	5.85	5.82	4.25	18.95	20.48	20.28
TRINITY_DN47889_c0_g1	3.56767	up	1.54898	up	2.12627	up	probable receptor-like protein kinase At5g24010 [Chenopodium quinoa])	0.33	0.31	0.19	0.99	0.74	0.7	3.2	3.4	2.42
TRINITY_DN4798_c1_g1	-4.62529	down	-1.42573	down	-3.065	down		39.46	59.14	77.38	16.59	23.68	26.73	2	2.14	2.81
TRINITY_DN4810_c0_g2	3.47231	up	1.32045	up	2.27343	up	PREDICTED: probable prolyl 4-hydroxylase 6 [Beta vulgaris subsp. vulgaris])	6.31	10.69	6.93	25.55	16.85	18.32	71.61	93.32	91.33
TRINITY_DN4813_c0_g1	4.10001	up	-2.17999	down	6.35914	up	PREDICTED: serine carboxypeptidase-like 20 [Beta vulgaris subsp. vulgaris])	2.26	0.42	1.58	0.58	0.22	0.11	20.79	24.53	24.6
TRINITY_DN4817_c0_g1	3.30386	up	1.7965	up	1.61248	up	uncharacterized protein ycf36-like [Chenopodium quinoa])	1.91	1.4	2.59	7.79	5.82	7.12	16.17	19.09	16.68
TRINITY_DN4822_c0_g1	3.04456	up	1.28987	up	1.86758	up	PREDICTED: trigger factor-like protein TIG, Chloroplastic [Beta vulgaris subsp. vulgaris])	15.49	14.16	11.26	35.95	32.17	29.43	105.64	104.3	111.92
TRINITY_DN48259_c0_g1	-1.76355	down	1.00647	up	-2.65313	down	hypothetical protein BVRB_5g118560 [Beta vulgaris subsp. vulgaris])	2.67	3.32	1.58	5.94	5.16	4.27	0.58	0.77	0.77
TRINITY_DN48370_c0_g1	4.09767	up	2.15554	up	2.05998	up	PREDICTED: vegetative cell wall protein gp1 isoform X2 [Beta vulgaris subsp. vulgaris])	0.18	0.5	0.14	1.54	1.33	0.91	4.05	4.79	4.76
TRINITY_DN4841_c0_g1	5.92789	up	1.2916	up	4.74658	up	PREDICTED: probable linoleate 9S-lipoxygenase 5 [Beta vulgaris subsp. vulgaris])	1.66	2.2	1.79	4.27	5.03	2.66	76.52	115	133.01
TRINITY_DN4856_c0_g2	2.70706	up	1.07796	up	1.74205	up	PREDICTED: uncharacterized protein LOC104889510 [Beta vulgaris subsp. vulgaris])	9.39	8.86	7.3	19.97	16.81	16.15	53.27	47.87	46.94
TRINITY_DN48640_c0_g1	2.59212	up	1.29211	up	1.41084	up	PREDICTED: protein Brevis radix-like 2 [Beta vulgaris subsp. vulgaris])	2.57	2.72	2.16	6.92	6.96	4.6	13.24	14.93	14.04
TRINITY_DN4890_c0_g3	2.20241	up	1.06577	up	1.24162	up	conserved oligomeric Golgi complex subunit 2 [Spinacia oleracea])	5.02	3.7	2.1	8.57	7.58	6.34	14.43	14.72	16.57
TRINITY_DN49169_c0_g1	-1.54671	down	-3.13709	down	1.69413	up	hypothetical protein FH972_023780 [Carpinus fangiana])	9.88	5.43	5.03	0.76	0.63	0.9	0.63	1.5	4.49
TRINITY_DN49364_c0_g1	2.15622	up	1.16678	up	1.102	up	PREDICTED: acyl-CoA-binding domain-containing protein 4 isoform X1 [Beta vulgaris subsp. vulgaris])	19.62	18.48	11.88	40.02	34.86	32.54	76.58	85.32	82.53
TRINITY_DN49369_c0_g1	-2.26579	down	1.65734	up	-3.81655	down	PREDICTED: protein FAR1-RELATED SEQUENCE 6-like [Beta vulgaris subsp. vulgaris])	3.97	4.91	6.21	8.59	9.99	16.21	0.88	1.14	0.47
TRINITY_DN494_c0_g1	-7.16876	down	-1.51693	down	-5.53498	down	PREDICTED: tobamovirus multiplication protein 1 [Beta vulgaris subsp. vulgaris])	365.09	533.3	596.25	178.23	193.02	157.99	3.53	5.49	2.67
TRINITY_DN4954_c0_g1	1.21914	up	-1.38528	down	2.73392	up	PREDICTED: 2-hydroxyisoflavanone dehydratase [Beta vulgaris subsp. vulgaris])	6.48	10.93	8.75	3.56	4.11	2.73	22.53	16.98	18.64
TRINITY_DN495_c0_g1	3.98444	up	1.87308	up	2.20756	up	PREDICTED: uncharacterized protein At4g22758 [Beta vulgaris subsp. vulgaris])	8.96	8.03	10.34	60.14	24.44	15.97	136.94	117.05	140.64
TRINITY_DN4_c1_g1	-3.64312	down	-2.09012	down	-1.43066	down	PREDICTED: probable E3 ubiquitin-protein ligase XERICO [Beta vulgaris subsp. vulgaris])	62.59	73.79	107.13	17.79	20.9	19.93	6.9	6.48	4.82
TRINITY_DN5002_c1_g1	-1.79502	down	1.32409	up	-3.00919	down		1.46	1.68	0.78	2.87	2.55	4.06	0.19	0.33	0.34
TRINITY_DN5012_c0_g1	2.79322	up	1.03547	up	1.87834	up	alpha-L-arabinofuranosidase 1-like [Chenopodium quinoa])	2.94	3.15	1.8	4.92	5.97	5.41	17.43	16.05	17.91
TRINITY_DN5032_c0_g1	1.51385	up	-2.717	down	4.34141	up		9.7	5.18	4.73	0.5	0.47	1.04	18.75	38.54	12.6
TRINITY_DN50389_c1_g2	2.07507	up	1.15457	up	1.02107	up	PREDICTED: leukotriene A-4 hydrolase homolog [Beta vulgaris subsp. vulgaris])	6.97	4.55	3.76	14.53	10.53	8.69	19.89	18.23	20.65
TRINITY_DN5039_c0_g2	5.5321	up	6.65682	up	-1.02905	down	predicted protein [Hordeum vulgare subsp. vulgare])	0.6	0.08	0.36	36.9	43.22	34.04	12.5	17.75	14.58
TRINITY_DN5047_c0_g2	-2.81286	down	1.25378	up	-3.94967	down	hypothetical protein SOVF_079340 [Spinacia oleracea])	1.96	1.37	1.99	4.12	3.32	5.31	0.17	0.22	0.34
TRINITY_DN50652_c0_g1	-1.44217	down	-3.30464	down	1.9601	up	uncharacterized protein LOC112005370 [Quercus suber])	4.83	1.34	2.69	0.27	0.28	0.33	0.89	0.56	1.48
TRINITY_DN5066_c0_g2	10.1631	up	5.31141	up	4.96435	up	polygalacturonase inhibitor 2-like [Spinacia oleracea])	0.72	2.44	0.67	113.31	32.98	11.46	1129.34	1681.98	1544.01
TRINITY_DN50685_c0_g1	1.70412	up	-1.30801	down	3.12659	up	PREDICTED: probable LRR receptor-like serine/threonine-protein kinase At1g67720 [Beta vulgaris subsp. vulgaris])	2.13	1.21	1.31	0.36	0.65	0.86	3.85	4.66	5.46
TRINITY_DN5097_c0_g1	3.62733	up	4.95597	up	-1.21842	down	60S ribosomal protein L8-1-like [Ziziphus jujuba])	0.67	0.55	0.58	15.37	17.53	21.77	5.11	8.52	6.98
TRINITY_DN509_c1_g1	-6.29647	down	-1.39844	down	-4.77428	down	PREDICTED: protein MOTHER of FT and TFL1-like [Beta vulgaris subsp. vulgaris])	521.15	775.59	744.3	293.08	289.51	283.47	9.13	9.96	3.06
TRINITY_DN510_c0_g1	-6.06752	down	-1.89673	down	-4.04966	down	protein STAY-GREEN 1, chloroplastic-like [Chenopodium quinoa])	543.88	585.34	593.88	134.61	169.76	144.61	10.57	8.04	5.37
TRINITY_DN5119_c0_g1	4.19443	up	1.85795	up	2.4221	up	PREDICTED: codeine O-demethylase [Beta vulgaris subsp. vulgaris])	1.32	0.47	1.04	6.72	1.72	1.7	16.4	11.83	18.86
TRINITY_DN5140_c0_g1	-3.01668	down	-1.15226	down	-1.74514	down	protein phosphatase 2C 37-like [Chenopodium quinoa])	177.37	201.46	207.65	82.66	100.61	85.68	21.56	26.08	21.22
TRINITY_DN5185_c0_g1	5.20951	up	2.03073	up	3.27907	up	PREDICTED: uncharacterized protein LOC104897746 [Beta vulgaris subsp. vulgaris])	1.02	1.6	1.4	12.43	4.18	3.36	63.63	62.46	62.39
TRINITY_DN5195_c0_g1	-3.20393	down	1.78684	up	-4.87575	down	ATPase 4, plasma membrane-type [Chenopodium quinoa])	8.33	6.4	5.91	19.18	25.73	26.09	0.8	0.56	0.7
TRINITY_DN5196_c0_g2	3.78699	up	1.3939	up	2.50172	up	serine carboxypeptidase-like 13 [Chenopodium quinoa])	1.5	1.39	1.04	4.32	3.65	2.59	16.57	15.77	18.03
TRINITY_DN519_c1_g1	3.49166	up	1.82235	up	1.78196	up	PREDICTED: fatty acid amide hydrolase [Beta vulgaris subsp. vulgaris])	6.79	6.99	3.75	24.45	18.44	14.34	68.39	84.4	83.26
TRINITY_DN5204_c0_g1	2.31399	up	1.0442	up	1.37449	up	protein LOW PSII ACCUMULATION 3, chloroplastic-like [Chenopodium quinoa])	13.4	8.33	6.81	19.92	19.32	18.26	45.91	41.08	42.57
TRINITY_DN522_c0_g1	4.07867	up	2.94641	up	1.21967	up	vegetative cell wall protein gp1-like [Morus notabilis])	4.67	1.34	1.55	16.85	19.36	17.5	20.28	27.11	41.69
TRINITY_DN5230_c0_g1	3.05112	up	1.33274	up	1.8231	up	pyrophosphate--fructose 6-phosphate 1-phosphotransferase subunit alpha [Chenopodium quinoa])	28.58	21.28	14.42	49.86	40.84	41.82	92.26	95.01	98.37
TRINITY_DN5239_c0_g1	5.0182	up	1.53928	up	3.5955	up	beta-galactosidase 1 [Spinacia oleracea])	0.66	0.63	0.45	1.63	2.03	1.34	18.54	14.59	18.28
TRINITY_DN5247_c0_g2	2.61749	up	1.07736	up	1.6643	up	L-ascorbate oxidase homolog [Spinacia oleracea])	1.85	2.97	2.08	6.36	4.49	4.26	14.32	11.46	14.83
TRINITY_DN5250_c0_g1	3.27155	up	1.38401	up	2.00193	up	PREDICTED: magnesium transporter MRS2-11, chloroplastic [Beta vulgaris subsp. vulgaris])	2.91	2.23	1.98	5.89	6.34	6.74	21.13	19.84	24.11
TRINITY_DN5266_c0_g1	-6.0641	down	-1.12637	down	-4.81359	down	PREDICTED: uncharacterized protein LOC104905764 [Beta vulgaris subsp. vulgaris])	51.6	73.35	93.01	29.21	36.91	33.99	0.59	1.59	0.92
TRINITY_DN5270_c0_g3	2.05048	up	1.14611	up	1.01321	up	pantothenate kinase 2 [Spinacia oleracea])	5.46	4.03	3.17	9.48	9.54	8.93	15.71	15.68	16.93
TRINITY_DN5274_c0_g1	2.80895	up	1.33976	up	1.57577	up	PREDICTED: PI-PLC X domain-containing protein At5g67130 [Beta vulgaris subsp. vulgaris])	1.94	1.77	1.53	5.33	4.59	3.63	10.6	12.28	11.24
TRINITY_DN5291_c0_g2	-5.02827	down	2.18745	up	-7.11253	down		5.85	4.63	1.74	8.27	15.58	16.1	0.02	1.6	0.23
TRINITY_DN529_c0_g1	-3.50345	down	-2.24645	down	-1.14607	down	probable protein phosphatase 2C 8 [Chenopodium quinoa])	259.57	232.39	230.71	43.9	57.53	52.59	17.3	27.45	15.32
TRINITY_DN53002_c0_g1	3.96517	up	1.70392	up	2.37286	up	cycloartenol synthase 2-like [Chenopodium quinoa])	2.52	2.19	1.28	8.17	5.4	5.9	29.83	24.29	32.28
TRINITY_DN5308_c0_g1	7.69794	up	2.18661	up	5.60425	up	serine/threonine-protein kinase SAPK1-like [Chenopodium quinoa])	0.67	0.9	0.54	5.56	3	1.27	114.14	144.88	161.4
TRINITY_DN5309_c0_g1	5.41448	up	2.08371	up	3.42516	up	PREDICTED: uncharacterized protein LOC104892145 isoform X1 [Beta vulgaris subsp. vulgaris])	0.28	0.49	0.64	2.21	1.1	0.72	16.65	17.77	15.97
TRINITY_DN5327_c0_g1	3.88521	up	1.59653	up	2.40494	up	PREDICTED: copper transporter 5 [Beta vulgaris subsp. vulgaris])	1.74	3.86	4.36	12.77	11.02	7.44	43.2	49.4	48.6
TRINITY_DN53392_c0_g1	5.49451	up	3.27432	up	2.32839	up		0.28	0.09	0.38	2.49	1.53	3.48	15.25	12.77	4.26
TRINITY_DN536_c0_g1	-8.33136	down	-1.49787	down	-6.72632	down	PREDICTED: late embryogenesis abundant protein 32 [Beta vulgaris subsp. vulgaris])	217.93	279.69	321.47	97.1	102.5	97.13	0.45	1.5	0.37
TRINITY_DN5379_c0_g4	3.36835	up	1.38699	up	2.08859	up	cysteine-rich repeat secretory protein 60-like [Chenopodium quinoa])	1.58	1.04	0.71	3.32	2.59	2.7	9.02	10.03	12.58
TRINITY_DN54043_c0_g1	-4.11967	down	-1.27753	down	-2.73383	down	PREDICTED: stress protein DDR48-like [Beta vulgaris subsp. vulgaris])	13.32	12.63	14.51	4.44	7.77	4.72	0.57	1.33	0.27
TRINITY_DN5415_c0_g1	2.55421	up	3.80917	up	-1.16259	down	Endoplasmic reticulum-adenine nucleotide transporter [Corchorus capsularis])	0.9	0.39	0.47	6.53	8.38	9.54	2.29	4.69	2.42
TRINITY_DN5420_c0_g1	2.35545	up	3.5891	up	-1.12934	down	ubiquitin-40S ribosomal protein S27a [Quercus suber])	8.97	5.16	7.29	30.17	47.6	34.77	10.2	19.09	14.65
TRINITY_DN54276_c0_g1	7.07282	up	3.90107	up	3.23226	up	cingulin-like protein 1 [Spinacia oleracea])	0.13	0.2	0.58	10.02	2.31	1.53	39.49	37.93	35.63
TRINITY_DN5467_c0_g2	-3.44768	down	-1.56057	down	-1.76193	down		3.81	6.42	7.81	2.02	1.98	2.27	0.41	0.68	0.45
TRINITY_DN5471_c0_g1	2.98597	up	4.23985	up	-1.15907	down	40S ribosomal protein like, partial [Actinidia chinensis var. chinensis])	1.1	0.2	1.3	13.76	19.05	15.75	5.42	8.62	4.07
TRINITY_DN5487_c0_g1	-2.49579	down	1.31432	up	-3.7196	down		1.12	0.57	0.48	1.7	1.34	2.29	0.02	0.26	0.07
TRINITY_DN5490_c0_g1	-1.52436	down	-2.58598	down	1.16158	up	glyceraldehyde-3-phosphate dehydrogenase [Quercus suber])	71.89	35.59	49.4	9.61	6.91	8.87	10.61	15.09	23.43
TRINITY_DN5496_c0_g1	1.49023	up	-1.43908	down	3.03989	up	beta carbonic anhydrase 2 [Mesembryanthemum nodiflorum])	3.43	2.67	2.47	0.98	1.44	0.75	8.42	6.89	6.71
TRINITY_DN5502_c0_g3	3.40822	up	1.02048	up	2.50241	up	cycloeucalenol cycloisomerase [Spinacia oleracea])	4.02	3.74	2.12	7.62	6.03	5.91	26.81	28.82	30.87
TRINITY_DN55103_c0_g1	6.05588	up	7.3693	up	-1.22328	down	hypothetical protein DKX38_020750 [Salix brachista])	0.07	0.03	0.04	6.01	8.6	9.46	1.14	5.66	2.31
TRINITY_DN5512_c0_g1	11.1371	up	4.65805	up	6.59054	up	L-ascorbate peroxidase 3-like [Spinacia oleracea])	0.33	2.05	0.46	62.93	9.64	2.76	1843.02	2536.42	2014.23
TRINITY_DN5520_c0_g1	-2.55964	down	-4.84732	down	2.40874	up	hypothetical protein COLO4_01661 [Corchorus olitorius])	27.79	17.52	28.51	0.87	0.11	1.58	4.19	2.79	4.39
TRINITY_DN5520_c0_g3	-2.24706	down	-4.69523	down	2.56703	up	hypothetical protein COLO4_01661 [Corchorus olitorius])	19.35	14.51	20.63	0.99	1	0.42	4.74	2.45	2.91
TRINITY_DN5526_c0_g1	-1.56774	down	1.4505	up	-2.90262	down	PREDICTED: uncharacterized protein LOC104889125 [Beta vulgaris subsp. vulgaris])	3.34	1.72	1.58	3.51	8.71	5.5	0.94	0.23	0.82
TRINITY_DN5534_c0_g1	3.23201	up	1.18636	up	2.14764	up	probable serine/threonine-protein kinase PBL7 isoform X1 [Chenopodium quinoa])	1.19	1.04	1.02	3.07	2.53	1.44	8.63	9.36	9.64
TRINITY_DN55400_c0_g1	5.04423	up	2.42807	up	2.71789	up	serine/threonine-protein kinase-like protein CCR1 [Chenopodium quinoa])	0.29	0.27	0.17	2.24	0.92	0.73	8.44	6.42	7.07
TRINITY_DN5542_c0_g1	2.43256	up	1.3848	up	1.15415	up	glutathione gamma-glutamylcysteinyltransferase 3-like [Chenopodium quinoa])	0.86	0.8	0.71	2.93	1.53	1.6	4.05	3.71	4.14
TRINITY_DN5559_c0_g1	-7.63358	down	-3.81881	down	-3.70819	down	uncharacterized protein LOC110805297 [Spinacia oleracea])	236.82	365.89	678.05	42.52	25.82	25.88	2.21	3.45	0.48
TRINITY_DN5567_c0_g4	-1.87937	down	1.61892	up	-3.3849	down	pyridoxine/pyridoxamine 5'-phosphate oxidase 1, chloroplastic [Spinacia oleracea])	2.41	1.73	1.22	5.58	4	6.74	0.33	0.35	0.67
TRINITY_DN5570_c0_g1	6.61988	up	1.34866	up	5.36775	up	PREDICTED: mavicyanin [Beta vulgaris subsp. vulgaris])	1.53	1.19	1.35	5.41	2.85	1.51	128.63	117.03	108.65
TRINITY_DN5573_c0_g1	-2.97446	down	1.66033	up	-4.52175	down	uncharacterized protein LOC110710692 [Chenopodium quinoa])	7.2	4.86	4.32	11.02	19.4	21.34	0.42	0.92	0.89
TRINITY_DN5592_c1_g2	3.95154	up	1.74121	up	2.31965	up	probable polygalacturonase [Chenopodium quinoa])	2.49	1.88	1.37	6.36	5.91	6.1	27.95	27.98	26.66
TRINITY_DN5594_c0_g3	2.62478	up	1.0758	up	1.66037	up	PREDICTED: ruBisCO large subunit-binding protein subunit beta, chloroplastic [Beta vulgaris subsp. vulgaris])	121.85	99.22	69.21	220.73	201.24	188.81	547.51	511.52	592.66
TRINITY_DN5618_c0_g1	3.13577	up	4.45491	up	-1.24656	down	PREDICTED: 60S ribosomal protein L13a-like [Pyrus x bretschneideri])	4.9	0.79	1	36.41	57.76	47.26	11.33	18.94	15.74
TRINITY_DN56400_c0_g1	-2.75053	down	-1.08523	down	-1.55572	down	probable serine/threonine-protein kinase WNK5 isoform X2 [Chenopodium quinoa])	17.26	14.72	11.49	6.9	8.24	6.11	1.87	1.78	1.21
TRINITY_DN56412_c0_g2	3.75658	up	1.11623	up	2.74647	up	PREDICTED: synaptotagmin-5 [Beta vulgaris subsp. vulgaris])	1.38	1.7	1.29	4.61	3.19	1.83	17.33	18.58	19.99
TRINITY_DN5669_c0_g2	3.01816	up	1.56971	up	1.56984	up	fructose-bisphosphate aldolase 1, chloroplastic [Chenopodium quinoa])	43.79	48.3	41.33	137.81	148.4	115.76	380.53	294.87	332.96
TRINITY_DN5687_c0_g1	1.31416	up	-1.62884	down	3.05512	up	zeatin O-glucosyltransferase-like [Chenopodium quinoa])	5.91	5.87	3.56	1.99	1.73	1.26	10.78	11.74	13.11
TRINITY_DN56911_c0_g4	2.67322	up	-1.6142	down	4.41937	up	fluoride export protein 1-like [Chenopodium quinoa])	2.49	5.58	3.08	1.39	1.12	1.25	21.27	26.66	21.17
TRINITY_DN569_c0_g1	6.184	up	1.44939	up	4.87756	up	peroxidase 12-like [Chenopodium quinoa])	1.1	3.92	1.46	8.52	4.59	5.24	178.53	138.55	139.52
TRINITY_DN57165_c0_g1	-4.16727	down	-2.71545	down	-1.32498	down	PREDICTED: uncharacterized protein LOC104897945 [Beta vulgaris subsp. vulgaris])	688.3	1093.24	1622.71	169.09	202.11	166.62	57.6	62.05	62.91
TRINITY_DN57211_c0_g1	3.74501	up	1.23199	up	2.60908	up	protein CELLULOSE SYNTHASE INTERACTIVE 1-like [Chenopodium quinoa])	2.18	1.06	1.02	3.65	3.4	2.8	16.38	17.26	18.07
TRINITY_DN5728_c0_g1	-10.0073	down	-2.2561	down	-7.62591	down		5172.64	7570.78	8543.88	1201.54	1559.28	1800.61	5.86	9.52	3.98
TRINITY_DN5735_c0_g1	2.57657	up	1.18886	up	1.49664	up	peptidyl-prolyl cis-trans isomerase CYP37, chloroplastic-like isoform X1 [Chenopodium quinoa])	9.15	7.16	5.04	16.63	17.83	14.96	39.18	37.44	40.68
TRINITY_DN5736_c0_g2	2.77957	up	1.80635	up	1.0816	up	PREDICTED: kinesin-like protein KIN-7O isoform X1 [Beta vulgaris subsp. vulgaris])	1.39	0.81	0.91	2.34	5.2	3.76	13.73	9.6	8.61
TRINITY_DN57535_c0_g2	5.9934	up	2.13337	up	3.96525	up	PREDICTED: putative chloride channel-like protein CLC-g isoform X1 [Beta vulgaris subsp. vulgaris])	0.2	0.06	0.13	0.6	0.63	0.44	6.15	8.44	8.54
TRINITY_DN5755_c0_g3	6.28491	up	1.95105	up	4.42867	up	protein TIFY 6B-like [Chenopodium quinoa])	0.47	0.19	0.72	2.48	1.36	1.53	37.99	28.65	31.14
TRINITY_DN57577_c0_g1	4.16578	up	5.88553	up	-1.60746	down	acyl-CoA desaturase-like [Quercus suber])	0.04	0.04	0.04	2.66	2.83	1.51	0.49	0.45	1.06
TRINITY_DN5767_c0_g1	-7.63421	down	-1.18143	down	-6.33725	down	uncharacterized protein LOC110728903 [Chenopodium quinoa])	249.91	239.77	244.83	105.33	127.63	128.43	1	1.64	1.34
TRINITY_DN5767_c0_g2	2.28626	up	1.09657	up	1.29224	up	receptor-like kinase TMK4 [Chenopodium quinoa])	13.94	6.93	7.6	16.36	22.6	19.78	39.65	41.54	44.38
TRINITY_DN57681_c0_g4	1.96277	up	1.02342	up	1.04555	up	PREDICTED: lysine--tRNA ligase [Beta vulgaris subsp. vulgaris])	42.43	31.79	26.21	75.68	69.89	58.22	114.28	120.85	125.99
TRINITY_DN576_c0_g1	3.05266	up	1.5875	up	1.58009	up	PREDICTED: protease Do-like 1, chloroplastic [Beta vulgaris subsp. vulgaris])	7.85	6.36	5.58	17.99	19.25	19.58	51.93	51.26	58.23
TRINITY_DN5773_c0_g1	2.5334	up	1.28898	up	1.35626	up	zinc finger CCCH domain-containing protein ZFN-like [Chenopodium quinoa])	2.16	1.77	1.37	4.4	4.25	3.92	10.06	9.26	10.17
TRINITY_DN578_c1_g1	2.89596	up	-1.09105	down	4.09652	up	LOW QUALITY PROTEIN: probable mannitol dehydrogenase [Chenopodium quinoa])	7.36	5.68	2.73	2.59	3.06	1.78	40.7	29.87	34.04
TRINITY_DN579_c0_g2	2.69699	up	1.65463	up	1.16208	up	IAA-amino acid hydrolase ILR1-like 3 [Spinacia oleracea])	4.08	3.86	3.69	10.49	13.38	11.7	25.52	21.53	24.82
TRINITY_DN5801_c0_g1	3.7848	up	1.28486	up	2.5993	up	PREDICTED: probable methyltransferase PMT26 [Beta vulgaris subsp. vulgaris])	9.46	5.78	4.93	18.98	17.26	12.5	81.03	82.79	90.23
TRINITY_DN5828_c0_g1	4.43904	up	1.87472	up	2.65818	up		0.89	4.14	3.81	18.83	11.1	3.82	33.41	74.46	76.56
TRINITY_DN5833_c0_g1	2.44922	up	-1.81882	down	4.35647	up	late embryogenesis abundant protein Lea5-like [Chenopodium quinoa])	23.44	20.16	24.12	11.43	5.88	2	61.29	136.07	153.25
TRINITY_DN5841_c0_g1	3.50819	up	1.67143	up	1.93893	up	stearoyl-[acyl-carrier-protein] 9-desaturase, chloroplastic [Chenopodium quinoa])	4.99	3.19	3.22	15.77	9.16	11.15	38.31	39.67	40.88
TRINITY_DN5863_c0_g1	2.55697	up	1.28925	up	1.37351	up	PREDICTED: transmembrane 9 superfamily member 5 isoform X1 [Beta vulgaris subsp. vulgaris])	0.87	0.55	0.61	1.65	2.01	1.32	3.51	3.45	4.08
TRINITY_DN5864_c0_g1	5.02522	up	1.79977	up	3.33715	up	uncharacterized protein LOC110682318 [Chenopodium quinoa])	0.44	0.77	0.39	2.92	1.22	1.2	15.25	15.4	15.98
TRINITY_DN5873_c0_g1	3.28991	up	1.48719	up	1.92182	up	probable sodium/metabolite cotransporter BASS6, chloroplastic isoform X1 [Chenopodium quinoa])	0.8	1.37	0.67	3.01	2.87	2.23	8.12	9.66	9.3
TRINITY_DN5903_c0_g1	4.28475	up	2.62385	up	1.78223	up	PREDICTED: aspartate aminotransferase, cytoplasmic [Beta vulgaris subsp. vulgaris])	12.8	23.65	13.2	151.38	82.83	74.76	325.77	311.98	323.21
TRINITY_DN5910_c1_g1	5.35969	up	1.10547	up	4.38609	up	PREDICTED: photosystem II core complex proteins psbY, chloroplastic [Beta vulgaris subsp. vulgaris])	5.19	9.91	3.24	16.53	10.37	13.22	261.79	224.66	224.4
TRINITY_DN5920_c0_g1	2.89857	up	1.56509	up	1.43499	up	protein TSS-like [Chenopodium quinoa])	10.39	5.19	4.84	16.09	17.68	17.5	35.63	37.5	43.32
TRINITY_DN592_c0_g1	2.91596	up	4.03465	up	-1.04798	down	40S ribosomal protein S19-1-like [Phalaenopsis equestris])	3.54	0.73	2.35	42.04	36.07	42.5	13.56	17.36	8.46
TRINITY_DN59304_c0_g1	2.01614	up	-1.0666	down	3.18181	up	uncharacterized protein LOC110787895 [Spinacia oleracea])	26.07	14.45	19.77	14.49	7.92	6.37	88.64	52.31	79.93
TRINITY_DN5931_c0_g1	3.8704	up	1.70401	up	2.27485	up	alpha-galactosidase-like isoform X1 [Chenopodium quinoa])	1.47	1.75	0.99	5.84	4.54	3.04	17.65	20.79	20.08
TRINITY_DN5943_c0_g1	-2.24037	down	1.52935	up	-3.66039	down	PREDICTED: alcohol dehydrogenase 3 [Beta vulgaris subsp. vulgaris])	8.94	8.86	7.57	18.85	30.8	18.16	1.58	1.59	1.39
TRINITY_DN59503_c0_g1	4.19765	up	2.5931	up	1.73264	up	arginine kinase Lit v 2.0101-like [Rhodamnia argentea])	0.37	0.33	0.3	1.01	1.11	3.61	5.35	5.69	3.87
TRINITY_DN59522_c0_g1	-4.1895	down	-1.00481	down	-3.06939	down	lysM domain receptor-like kinase 3 [Spinacia oleracea])	7	5.03	7.66	2.15	3.86	3.89	0.19	0.34	0.49
TRINITY_DN5959_c1_g1	2.21919	up	1.01277	up	1.32631	up	tubulin-folding cofactor E [Spinacia oleracea])	2.43	2.75	1.77	5.01	5.22	4.64	10.66	14.1	15.19
TRINITY_DN5967_c0_g1	-7.18607	down	-1.48285	down	-5.59674	down	oleosin 18.2 kDa-like [Chenopodium quinoa])	1925.73	2653.47	2704.51	864.96	979.65	827.17	14.14	31.5	1.32
TRINITY_DN5973_c0_g1	3.19831	up	1.06502	up	2.23225	up	UDP-glucuronate 4-epimerase 3-like [Chenopodium quinoa])	4.55	2.85	1.4	7.77	5.4	4.91	24.14	23.24	25.58
TRINITY_DN59762_c0_g1	1.11726	up	-1.93656	down	3.15297	up	PREDICTED: phosphate transporter PHO1 homolog 10 [Beta vulgaris subsp. vulgaris])	2.26	0.77	2.14	0.23	0.38	0.61	1.88	2.47	2.87
TRINITY_DN5976_c0_g1	7.84658	up	2.36667	up	5.58172	up	F-box family protein [Suaeda glauca])	0.42	0.11	0.15	2.05	0.76	0.32	37.98	42.86	52.29
TRINITY_DN5984_c0_g1	-3.34812	down	3.06056	up	-6.29681	down	stromal 70 kDa heat shock-related protein, chloroplastic-like [Chenopodium quinoa])	2.72	2.4	2.34	16.24	22.88	23.68	0.16	0.43	0.1
TRINITY_DN6003_c0_g1	2.39127	up	3.50812	up	-1.02945	down	60S ribosomal protein L34 [Asparagus officinalis])	3.65	0.25	3.59	19.46	25.75	24.45	8.81	11.43	6.79
TRINITY_DN60131_c1_g1	-2.00802	down	-3.25648	down	1.35384	up	fructose-1,6-bisphosphatase-like [Quercus suber])	11.32	6.39	6.97	0.75	0.86	0.95	1.16	1.59	2.97
TRINITY_DN6018_c0_g2	1.00375	up	-1.09752	down	2.22802	up	protein EXORDIUM-like 3 [Chenopodium quinoa])	7.45	13.73	13.71	7.03	5.08	4.66	25.5	19.75	20.55
TRINITY_DN6032_c0_g2	5.0679	up	6.31565	up	-1.13224	down	LOW QUALITY PROTEIN: tubulin beta chain-like [Nymphaea colorata])	0.23	0.14	0.3	12.74	19.26	21.23	5.55	7.46	7.73
TRINITY_DN6067_c0_g1	1.45584	up	-2.08312	down	3.64907	up	PREDICTED: ent-kaurenoic acid oxidase 1-like [Beta vulgaris subsp. vulgaris])	27.73	26.06	19.26	7.37	4.12	5.28	59.95	70.37	64.78
TRINITY_DN6069_c0_g1	-5.6747	down	2.1271	up	-7.68125	down	probable glycerol-3-phosphate acyltransferase 3 [Chenopodium quinoa])	4.49	6.36	3.83	23.4	20.9	20.88	0.1	0.1	0.07
TRINITY_DN6070_c0_g1	11.9972	up	6.36338	up	5.72411	up	hypothetical protein BVRB_015590 [Beta vulgaris subsp. vulgaris])	0.04	0.16	0.04	13.45	4.04	3.58	377.11	272.01	301.09
TRINITY_DN6079_c0_g1	2.19667	up	1.05654	up	1.25995	up	homeobox-leucine zipper protein ATHB-12-like [Chenopodium quinoa])	5.76	6.18	3.65	10.97	10.93	11.53	24.89	28.23	21.87
TRINITY_DN6091_c0_g1	3.2635	up	1.80783	up	1.55219	up	BURP domain protein USPL1-like isoform X1 [Chenopodium quinoa])	0.66	0.45	0.74	2.39	2.55	1.49	5.03	6.93	4.13
TRINITY_DN6102_c0_g1	3.22402	up	1.14928	up	2.18981	up	PREDICTED: probable ADP-ribosylation factor GTPase-activating protein AGD5 [Beta vulgaris subsp. vulgaris])	1.97	1.47	1.01	2.73	4.25	3.14	13.26	18.38	14.29
TRINITY_DN6107_c0_g1	4.38908	up	1.89604	up	2.58503	up	PREDICTED: calmodulin-like protein 7 [Beta vulgaris subsp. vulgaris])	0.52	0.54	0.89	4.21	2.08	1.11	14.89	11.6	11.16
TRINITY_DN612_c0_g1	3.36424	up	1.17604	up	2.30287	up	triosephosphate isomerase, cytosolic [Spinacia oleracea])	90.83	130.4	118.15	389.46	220.67	173.66	1119.99	1107.15	1102.83
TRINITY_DN6136_c0_g1	5.54215	up	1.69452	up	3.96961	up	putative wall-associated receptor kinase-like 16 isoform X1 [Spinacia oleracea])	0.33	0.2	0.26	0.64	1.03	1.13	15.15	12.13	11.41
TRINITY_DN61540_c0_g2	9.35355	up	2.36717	up	7.12671	up	PREDICTED: peroxidase 3 [Beta vulgaris subsp. vulgaris])	0.1	0.73	0.34	2.98	1.81	1.48	300.01	216.48	222.63
TRINITY_DN6163_c0_g1	-7.88909	down	-1.65708	down	-6.11833	down		23413	37340.7	42883.6	10593.1	12318.1	10890.2	126.62	251.28	29.81
TRINITY_DN6190_c0_g1	-1.78471	down	1.24163	up	-2.93179	down	septin and tuftelin-interacting protein 1 homolog 1-like [Chenopodium quinoa])	28.91	15.48	15.25	38.13	48.92	54.48	4.22	5.19	4.41
TRINITY_DN6204_c0_g1	3.61235	up	-1.51489	down	5.23886	up	uncharacterized protein LOC110685754 [Chenopodium quinoa])	6.22	8.23	7.06	3.3	2.7	1.69	68.58	90.55	90.41
TRINITY_DN621_c0_g1	4.1244	up	1.70703	up	2.51841	up	PREDICTED: kelch repeat-containing protein At3g27220 [Beta vulgaris subsp. vulgaris])	4.27	4.02	3.12	16.31	9.63	5.49	66.28	52.57	53.13
TRINITY_DN6224_c0_g1	1.95357	up	3.26005	up	-1.20583	down	PREDICTED: 60S ribosomal protein L27-like [Vigna angularis])	2.81	0.87	3.7	19.53	24.74	26.02	7.16	12.01	6.44
TRINITY_DN6226_c0_g1	-1.67153	down	-4.60976	down	3.04961	up	uncharacterized protein LOC111989897 [Quercus suber])	26.01	12.68	16.54	0.64	0.83	0.5	6.83	1.97	5.06
TRINITY_DN6232_c0_g1	3.49156	up	1.17361	up	2.43994	up	PREDICTED: uncharacterized protein LOC104903248 [Beta vulgaris subsp. vulgaris])	1.23	2.43	1.31	3.68	3.95	5.1	14.57	14.31	16.63
TRINITY_DN6235_c0_g2	5.41126	up	2.78066	up	2.72485	up	hypothetical protein SOVF_098920 [Spinacia oleracea])	1.4	0.56	0.92	6.83	5.39	5.62	28.9	30.93	31.94
TRINITY_DN6235_c0_g3	4.32837	up	1.82075	up	2.61327	up	hypothetical protein SOVF_098930 [Spinacia oleracea])	2.58	3.6	1.49	13.49	9.79	4.16	43.39	54.66	46.98
TRINITY_DN6250_c0_g1	7.6473	up	2.39768	up	5.40959	up	PREDICTED: peroxidase P7-like [Beta vulgaris subsp. vulgaris])	0.05	0.89	0.11	2.54	2.04	1.3	74.48	68.83	69.2
TRINITY_DN6286_c0_g1	6.2375	up	-3.18414	down	9.50732	up	hypothetical protein BVRB_5g115790 [Beta vulgaris subsp. vulgaris])	12.28	3.34	3.44	0.33	1.46	0.23	438.96	532.89	382.46
TRINITY_DN6315_c0_g1	5.61893	up	1.52886	up	4.21003	up	LOW QUALITY PROTEIN: putative calcium-transporting ATPase 11, plasma membrane-type [Chenopodium quinoa])	0.39	0.12	0.15	0.51	0.54	0.8	9.61	9.52	10.08
TRINITY_DN6322_c0_g1	-6.849	down	-2.38671	down	-4.31591	down	probable indole-3-pyruvate monooxygenase YUCCA10 [Chenopodium quinoa])	85.29	416.59	243.93	47.35	59.84	45.02	1.16	3.25	1.8
TRINITY_DN6327_c0_g1	-5.68551	down	-1.09846	down	-4.47064	down	PREDICTED: endochitinase A2 [Beta vulgaris subsp. vulgaris])	2186.06	3412.15	4922.63	1943.61	1746.11	1399.31	42.82	84.29	73.87
TRINITY_DN632_c0_g1	-6.01503	down	-1.95413	down	-3.94266	down	uncharacterized protein LOC110692490 [Chenopodium quinoa])	123.06	113.4	122.24	26.88	34.46	33.99	2.07	1.93	1.2
TRINITY_DN6337_c0_g1	3.12683	up	1.19329	up	2.0446	up	Integrase, catalytic core [Corchorus capsularis])	3.13	2.72	2.89	6.03	6.05	5.24	35.99	33.92	37.46
TRINITY_DN63618_c0_g1	-4.05959	down	-1.8083	down	-2.11928	down	geranylgeranyl diphosphate reductase, chloroplastic-like [Chenopodium quinoa])	2.7	3.51	3.42	0.63	1.06	1.12	0.17	0.14	0.24
TRINITY_DN6386_c0_g1	3.64803	up	-1.46212	down	5.21767	up	hypothetical protein BVRB_000110 [Beta vulgaris subsp. vulgaris])	13.25	7.22	7.32	4.16	2.08	3.62	101.81	100.24	106.2
TRINITY_DN63889_c0_g1	6.65483	up	3.17163	up	3.56468	up	PREDICTED: calcium-binding protein CML24 [Beta vulgaris subsp. vulgaris])	0.07	0.2	0.07	2.31	0.51	0.36	10.89	11.92	9.73
TRINITY_DN6402_c0_g1	6.29261	up	4.73841	up	1.67205	up	uncharacterized protein LOC110774737 [Spinacia oleracea])	0.05	0.25	0.05	5.52	2.91	3.8	13.58	13.7	12.1
TRINITY_DN6414_c0_g3	3.52127	up	1.27344	up	2.35637	up	PREDICTED: copper-transporting ATPase PAA2, chloroplastic [Beta vulgaris subsp. vulgaris])	3.92	3.22	2.67	9.39	7.7	6.68	34.1	32.82	37.67
TRINITY_DN6416_c0_g2	6.59224	up	1.79574	up	4.90387	up	hypothetical protein SOVF_072030 [Spinacia oleracea])	0.79	0.49	0.65	2.31	2.02	2.38	44.42	61	68.88
TRINITY_DN6425_c1_g1	3.52577	up	5.03164	up	-1.44773	down	60S ribosomal protein L5-like [Rhodamnia argentea])	1.2	0.09	0.15	10.52	15.51	15.99	3.09	6.06	4.62
TRINITY_DN6433_c0_g1	-1.13209	down	1.11111	up	-2.13458	down		3.86	2.15	3.09	4.32	8.82	6.77	1.22	1.31	1.54
TRINITY_DN6450_c0_g2	3.06052	up	1.26559	up	1.90017	up	uncharacterized protein LOC110774710 isoform X1 [Spinacia oleracea])	2.79	2.14	1.42	6.35	5.49	4.26	16.73	19.68	19.4
TRINITY_DN6459_c0_g3	2.03167	up	3.54943	up	-1.42092	down	predicted protein [Hordeum vulgare subsp. vulgare])	1.18	0.62	0.44	6.54	10.12	9.28	1.98	3.44	2.91
TRINITY_DN646_c0_g1	2.00946	up	1.06119	up	1.05042	up	PREDICTED: uncharacterized protein LOC104897515 [Beta vulgaris subsp. vulgaris])	3.88	2.84	2.07	7.41	5.75	4.88	9.64	11.39	12.49
TRINITY_DN647_c0_g1	1.28534	up	-1.87062	down	3.24951	up	cathepsin B-like protease 2 [Chenopodium quinoa])	637.09	271.23	543.9	165.03	143.05	88.71	1149.09	952.01	1115.62
TRINITY_DN6500_c0_g1	3.06828	up	1.06249	up	2.10405	up	probable LRR receptor-like serine/threonine-protein kinase At1g06840 isoform X2 [Chenopodium quinoa])	1.24	0.64	0.5	1.82	1.65	1.44	4.26	6.5	7.71
TRINITY_DN6530_c1_g2	5.31649	up	1.40627	up	4.01108	up	chitotriosidase-1-like isoform X1 [Chenopodium quinoa])	1.58	0.38	0.9	2.96	2.1	2.35	31.53	33.58	37.36
TRINITY_DN6545_c0_g1	2.65493	up	1.64322	up	1.12866	up	oxygen-dependent coproporphyrinogen-III oxidase, chloroplastic-like [Chenopodium quinoa])	58.56	55.44	46.44	176.23	162.04	163.51	318.06	308.39	344.67
TRINITY_DN65574_c0_g1	-10.1549	down	-2.4113	down	-7.6153	down	11 kDa late embryogenesis abundant protein [Hevea brasiliensis])	5871.75	9543.55	10545.6	1301.18	1809.19	1900.94	6.75	9.28	4.94
TRINITY_DN65604_c0_g1	5.40838	up	1.79697	up	3.71788	up	uncharacterized protein LOC110686621 [Chenopodium quinoa])	0.25	0.34	0.2	1.16	0.9	0.71	9.36	12	10.17
TRINITY_DN6581_c0_g1	4.10017	up	2.05265	up	2.14399	up	PREDICTED: phospholipase D alpha 1 [Beta vulgaris subsp. vulgaris])	6.75	3.56	2.8	22.43	14.15	16.84	67.22	66.52	69.06
TRINITY_DN65827_c0_g1	1.44033	up	-1.77589	down	3.3047	up	GATA transcription factor 12-like [Chenopodium quinoa])	16.61	7.71	7.49	5.02	2.4	1.67	25.44	22.13	27.15
TRINITY_DN6605_c0_g1	2.65349	up	1.00108	up	1.75776	up	LOW QUALITY PROTEIN: alpha-L-fucosidase 1-like [Chenopodium quinoa])	1.86	1.29	1.53	3.71	2.98	2.3	8.78	7.74	11.02
TRINITY_DN660_c1_g1	-6.70805	down	1.48175	up	-8.06865	down		13.42	10.91	8.03	26.58	27.17	41.53	0.09	0.04	0.23
TRINITY_DN66116_c0_g1	4.68789	up	3.40374	up	1.38652	up	dehydrogenase xptC-like [Quercus suber])	0.07	0.03	0.07	0.81	0.3	0.61	1.44	1.22	1.2
TRINITY_DN6618_c0_g3	3.55406	up	1.08006	up	2.57297	up	uncharacterized protein LOC110685819 isoform X2 [Chenopodium quinoa])	6.69	4.5	3.93	16.03	8.22	7.49	55.71	49.02	57.47
TRINITY_DN6633_c0_g1	3.29852	up	2.16515	up	1.2438	up	CBL-interacting serine/threonine-protein kinase 25-like [Chenopodium quinoa])	6.33	6.31	5.29	37.2	22.23	21.65	55.62	49.54	59.59
TRINITY_DN663_c0_g1	9.37412	up	5.87257	up	3.58881	up	mitochondrial import inner membrane translocase subunit TIM17-2-like [Ziziphus jujuba])	0.64	1.25	0.75	92.64	41.93	24.72	482.55	631.45	590.69
TRINITY_DN6643_c0_g1	4.46586	up	2.94711	up	1.64096	up	shikimate O-hydroxycinnamoyltransferase-like [Chenopodium quinoa])	0.48	0.62	0.33	3.84	2.43	3.82	6.25	9.29	12.49
TRINITY_DN6655_c0_g1	3.58603	up	1.05391	up	2.65755	up	PREDICTED: BAG family molecular chaperone regulator 7 [Beta vulgaris subsp. vulgaris])	4.95	8.25	4.33	15.24	11.55	10.35	71.03	63.78	64.9
TRINITY_DN66585_c0_g2	5.69324	up	1.99256	up	3.80305	up	IQ domain-containing protein IQM3-like [Spinacia oleracea])	0.58	0.07	0.39	1.67	1.16	1.19	15.96	15.6	16.83
TRINITY_DN6667_c0_g1	2.37017	up	1.15899	up	1.32413	up	PREDICTED: protein IQ-DOMAIN 31 isoform X1 [Beta vulgaris subsp. vulgaris])	12.28	10.63	11.83	26.47	20.52	15.67	45.98	39.36	43.03
TRINITY_DN666_c0_g1	-7.05615	down	-1.95173	down	-4.97563	down	protein PIN-LIKES 3-like [Chenopodium quinoa])	13.61	19.08	11.71	3.25	4.13	4.27	0.12	0.11	0.07
TRINITY_DN6670_c0_g1	-5.35574	down	-3.00063	down	-2.22718	down	PREDICTED: uncharacterized protein LOC104886129 isoform X1 [Beta vulgaris subsp. vulgaris])	4.57	5.06	3.34	0.43	0.86	0.35	0.12	0.06	0.11
TRINITY_DN6675_c0_g1	6.20793	up	2.77302	up	3.5456	up	PREDICTED: protein ABHD18 [Beta vulgaris subsp. vulgaris])	0.22	0.61	0.27	3.57	1.96	2.11	26.03	26.04	29.54
TRINITY_DN6676_c0_g1	4.31066	up	1.26451	up	3.1571	up	L-ascorbate oxidase homolog [Spinacia oleracea])	2.9	3.49	2.82	11.63	4.92	5.86	66.52	54.27	49.38
TRINITY_DN6682_c2_g3	2.81709	up	4.32474	up	-1.42049	down	40S ribosomal protein S3a [Zostera marina])	1.39	0.29	0.77	12.6	17.03	18.35	4.82	5.99	4.19
TRINITY_DN66897_c0_g1	10.1873	up	2.12468	up	8.12923	up	major latex allergen Hev b 5-like [Chenopodium quinoa])	0.17	0.42	0.61	3.59	1.29	0.51	498.84	388.2	404.73
TRINITY_DN6706_c0_g1	1.30449	up	2.52303	up	-1.11781	down	uncharacterized protein LOC110794175 [Spinacia oleracea])	1.74	0.97	0.71	6.2	5.84	7.21	2.14	2.79	2.79
TRINITY_DN6731_c0_g1	3.15481	up	1.16911	up	2.10044	up	tubulin beta-5 chain-like [Chenopodium quinoa])	35.39	39.54	21.08	94.43	66.18	56.64	287.16	251	256.17
TRINITY_DN6773_c0_g1	3.14833	up	1.147	up	2.11381	up	dihydrolipoyllysine-residue acetyltransferase component 4 of pyruvate dehydrogenase complex, chloroplastic [Spinacia oleracea])	5.7	4.51	2.86	10.27	8.45	10.1	36.69	32.75	36.77
TRINITY_DN6774_c0_g1	-3.85522	down	-1.07765	down	-2.65473	down	PREDICTED: uncharacterized protein LOC104906713 isoform X2 [Beta vulgaris subsp. vulgaris])	235.31	258.05	291.3	107.63	140.26	132.69	16.56	17.25	16.87
TRINITY_DN6787_c0_g1	3.89694	up	1.23694	up	2.77302	up	PREDICTED: uncharacterized protein LOC104899396 [Beta vulgaris subsp. vulgaris])	3.71	4.08	3.39	9.57	8.1	8.18	45.17	57.69	51.94
TRINITY_DN6791_c0_g1	3.09466	up	-1.54207	down	4.75475	up	PREDICTED: UPF0057 membrane protein At4g30650 [Beta vulgaris subsp. vulgaris])	10.87	23.69	14.38	9.97	4.09	3.13	125.38	134.83	132.89
TRINITY_DN6813_c0_g1	2.80808	up	4.24054	up	-1.33939	down	60 ribosomal protein L14 [Zea mays])	1.55	1.06	0.6	16.25	20.85	19.64	4.98	9.88	3.82
TRINITY_DN6828_c0_g1	-3.00668	down	-1.17251	down	-1.71131	down	hypothetical protein BVRB_6g153740 [Beta vulgaris subsp. vulgaris])	16.91	21.34	18.98	7.75	9.78	8.32	2.58	2.55	1.48
TRINITY_DN6837_c0_g1	-6.39157	down	-2.23908	down	-4.03578	down	PREDICTED: uncharacterized protein LOC104894915 [Beta vulgaris subsp. vulgaris])	1443.49	2239.41	3093.22	504.83	531.48	444.96	25.85	38.44	11.35
TRINITY_DN683_c0_g1	2.19175	up	1.07091	up	1.23597	up	protein TIC 100 [Chenopodium quinoa])	35.91	27.19	25.83	55.58	66.06	67.02	127	121.37	139.28
TRINITY_DN6840_c0_g2	2.96589	up	1.3172	up	1.74782	up	PREDICTED: protein TSS isoform X1 [Beta vulgaris subsp. vulgaris])	5.24	2.48	2.19	7.51	8.27	8.32	20.32	22.46	27.51
TRINITY_DN6860_c0_g3	-1.37901	down	-3.59347	down	2.3293	up	probable aldo-keto reductase 4 [Chenopodium quinoa])	5.34	5.25	5.37	0.47	0.39	0.52	2.16	2.46	1.06
TRINITY_DN6860_c0_g4	1.49872	up	-1.087	down	2.70329	up	PREDICTED: probable aldo-keto reductase 2 [Beta vulgaris subsp. vulgaris])	11.12	13.59	9.04	6.36	5.36	4.33	31.51	30.42	27.08
TRINITY_DN6863_c0_g1	-4.323	down	-2.15486	down	-2.06997	down	dormancy-associated protein homolog 3-like isoform X1 [Spinacia oleracea])	194.77	110.41	199.66	40.23	40.97	33.31	6.81	9.86	5.83
TRINITY_DN6877_c0_g1	2.78605	up	1.32519	up	1.57271	up	endonuclease 4-like isoform X1 [Chenopodium quinoa])	1.67	2.77	2.13	8.14	5.11	3.56	12.96	14.68	15.37
TRINITY_DN6889_c0_g1	-5.90431	down	-1.98572	down	-3.75816	down		29.14	50.46	57.14	3.6	18.83	13.34	1.23	0.24	0.62
TRINITY_DN69004_c0_g1	-3.23559	down	-1.22621	down	-1.89184	down	PREDICTED: seipin-1 [Beta vulgaris subsp. vulgaris])	119.48	121.11	121.6	43.52	55.43	49.92	9.84	14.28	12.92
TRINITY_DN6903_c0_g1	1.02013	up	-1.32189	down	2.45729	up	hypothetical protein ES332_D06G259000v1 [Gossypium tomentosum])	11.95	16.24	15.76	7.73	5.49	4.68	23.85	30.91	29.16
TRINITY_DN69078_c0_g1	3.05328	up	-2.15778	down	5.32924	up	PREDICTED: cationic amino acid transporter 9, chloroplastic [Beta vulgaris subsp. vulgaris])	1.04	0.92	0.56	0.22	0.08	0.26	6.97	6.76	5.43
TRINITY_DN690_c0_g1	-3.94944	down	-1.19426	down	-2.63431	down		3.54	3.6	5.65	1.39	2.26	2.07	0.15	0.28	0.37
TRINITY_DN6933_c0_g1	2.5276	up	1.51866	up	1.12695	up	serine/arginine-rich splicing factor SR34A-like [Chenopodium quinoa])	5.3	7.53	4.8	18.8	15.88	12.86	21.98	26.84	27.69
TRINITY_DN693_c0_g1	-6.57974	down	-1.81584	down	-4.64818	down	PREDICTED: uncharacterized protein LOC104895017 [Beta vulgaris subsp. vulgaris])	26.7	34.21	45.35	10.32	11.25	9.24	0.43	0.52	0.03
TRINITY_DN693_c0_g2	-6.92935	down	-1.96958	down	-4.85427	down	PREDICTED: uncharacterized protein LOC104895017 [Beta vulgaris subsp. vulgaris])	232.4	336.99	532.04	106.85	103.01	81.56	2.56	5.41	0.65
TRINITY_DN69524_c0_g1	2.50458	up	1.14325	up	1.46864	up	serine/threonine-protein kinase STY8-like [Chenopodium quinoa])	18.15	11.82	9.76	28.14	29.72	27.99	64.02	64.97	80.81
TRINITY_DN6963_c0_g1	6.01701	up	1.96869	up	4.1487	up		1.92	2.3	2.17	13.97	6.62	4.79	139.5	118.65	125.84
TRINITY_DN696_c0_g1	-3.29846	down	-1.0566	down	-2.11198	down	PREDICTED: calmodulin-binding protein 60 A isoform X1 [Beta vulgaris subsp. vulgaris])	6.52	10.1	9.14	3.42	5.16	4.34	0.72	0.91	0.97
TRINITY_DN6973_c0_g1	6.4038	up	2.75367	up	3.74419	up	B-box zinc finger protein 20-like [Spinacia oleracea])	0.13	0.33	0.35	3.13	1.3	1.27	22.59	16.39	26.79
TRINITY_DN6986_c0_g2	3.15041	up	1.60669	up	1.64997	up	amino acid transporter AVT1C-like [Chenopodium quinoa])	2.15	1.24	1.17	4.47	4	4.66	11.35	12.14	13.58
TRINITY_DN6990_c0_g3	-2.33581	down	-1.12924	down	-1.07903	down	pentatricopeptide repeat-containing protein At4g02750 [Spinacia oleracea])	8.39	11.78	10.55	4.56	5.04	4.79	1.78	1.81	2.27
TRINITY_DN7003_c0_g2	2.50609	up	1.11289	up	1.49702	up	putative metallophosphoesterase At3g03305 [Chenopodium quinoa])	2.24	1.35	1.06	3.42	3.53	3.02	7.18	7.88	9.19
TRINITY_DN70189_c0_g1	-3.74739	down	-1.95328	down	-1.67843	down	transcription factor UNE10-like isoform X1 [Chenopodium quinoa])	73.36	67.15	62.67	14.56	19.21	19.37	3.61	6.31	6.34
TRINITY_DN7029_c0_g1	3.25894	up	-3.17597	down	6.5285	up		3.67	2.49	8.4	0.97	0.5	0.17	42.54	47.95	37.09
TRINITY_DN70344_c0_g1	-4.77395	down	-1.28054	down	-3.36724	down	hypothetical protein BVRB_7g176960 [Beta vulgaris subsp. vulgaris])	19.88	24.06	28.08	7.71	11.5	10.79	0.62	0.84	1.08
TRINITY_DN7037_c0_g1	3.50319	up	1.74723	up	1.86617	up	uncharacterized protein LOC110795545 isoform X1 [Spinacia oleracea])	0.89	0.84	0.33	2.46	2.8	1.65	7.16	7.38	7
TRINITY_DN70452_c0_g1	4.72272	up	2.21149	up	2.62176	up	PREDICTED: probable LRR receptor-like serine/threonine-protein kinase At2g24230 [Beta vulgaris subsp. vulgaris])	0.11	0.23	0.07	0.96	0.58	0.39	3.64	3.09	3.45
TRINITY_DN7048_c0_g1	2.47346	up	1.54375	up	1.05688	up	protein SRG1-like [Chenopodium quinoa])	5.66	7.04	4.77	14.48	18.23	19.06	33.97	30.5	26.13
TRINITY_DN7069_c0_g1	-9.40646	down	-1.119	down	-8.1641	down	PREDICTED: probable F-box protein At5g04010 [Beta vulgaris subsp. vulgaris])	196.11	244.45	225.36	84.21	112.2	116.33	0.34	0.45	0.14
TRINITY_DN7071_c0_g1	4.48104	up	1.80921	up	2.77616	up	uncharacterized protein LOC110694124 isoform X1 [Chenopodium quinoa])	1.05	1.13	0.69	5.13	2.89	2.12	21.1	20.19	18.26
TRINITY_DN7112_c0_g1	1.05299	up	-1.23856	down	2.41383	up	ferredoxin-thioredoxin reductase, variable chain, chloroplastic-like [Chenopodium quinoa])	34.1	43.95	48.3	18.75	19.53	16.46	79.55	82.42	85.49
TRINITY_DN7118_c0_g2	4.5676	up	2.38812	up	2.2914	up	two-on-two hemoglobin-3 isoform X2 [Spinacia oleracea])	5.61	8.91	8.37	57.48	38.37	27.02	148.29	193.04	178.74
TRINITY_DN7121_c1_g3	3.52053	up	1.37719	up	2.25628	up	glucan endo-1,3-beta-glucosidase 4-like [Chenopodium quinoa])	2.14	2.15	0.85	4.69	5.05	3.63	17.9	18.82	18.01
TRINITY_DN7124_c0_g1	7.41195	up	2.37713	up	5.13256	up	KUP12 [Halostachys caspica])	0.25	0.04	0.18	1.35	0.65	0.42	23.51	23.11	30.1
TRINITY_DN71274_c0_g1	5.76709	up	1.40232	up	4.49323	up	classical arabinogalactan protein 9-like [Chenopodium quinoa])	9.1	23.28	8.61	47.4	28.64	20.92	664.55	537.95	527.99
TRINITY_DN7147_c0_g2	-2.70157	down	-1.21308	down	-1.36641	down	ubiquitin carboxyl-terminal hydrolase 4-like [Chenopodium quinoa])	100.11	124.97	132.67	47.86	50.75	52.66	16	21.28	16.04
TRINITY_DN7150_c0_g5	1.3397	up	-1.14225	down	2.59078	up	PREDICTED: inositol oxygenase 4 [Beta vulgaris subsp. vulgaris])	19.98	18.33	22.29	14.94	7.21	5.87	65.1	41.72	38.96
TRINITY_DN7153_c0_g1	6.3365	up	3.25793	up	3.19845	up	hypothetical protein BVRB_4g093260 [Beta vulgaris subsp. vulgaris])	7.25	13.68	8.36	120.02	94.89	71.06	692.33	744.02	776.93
TRINITY_DN71574_c0_g1	-5.63261	down	-2.96427	down	-2.53439	down		13.46	24.03	22.44	2.15	2.55	3.14	0.46	0.36	0.29
TRINITY_DN71574_c0_g2	-4.43349	down	-1.34014	down	-2.96588	down	PREDICTED: mannan endo-1,4-beta-mannosidase 7 [Beta vulgaris subsp. vulgaris])	62.54	84.16	78.18	29.47	29.37	31.93	3.54	2.8	3.52
TRINITY_DN7159_c0_g1	2.44745	up	1.10206	up	1.45941	up	uncharacterized protein At1g04910-like isoform X1 [Chenopodium quinoa])	1.86	1.52	0.96	2.91	3.66	3.15	7.86	7.75	7.36
TRINITY_DN71635_c0_g1	-6.71757	down	-1.11564	down	-5.47487	down		379.89	562.54	567.79	202.94	230.14	282.27	3.03	6.57	4.2
TRINITY_DN717_c0_g1	3.60392	up	2.05605	up	1.66403	up	reticulon-like protein B12 isoform X2 [Spinacia oleracea])	2.21	2.28	2.78	7.24	6.56	7.51	24.05	28.32	27.98
TRINITY_DN7183_c0_g1	4.01149	up	1.1651	up	2.93296	up	linoleate 13S-lipoxygenase 3-1, chloroplastic-like [Spinacia oleracea])	3.31	1.18	0.93	4.48	4.24	3.04	20.78	25.51	31.81
TRINITY_DN718_c0_g1	5.95867	up	1.09433	up	4.96473	up	aquaporin TIP2-1 [Spinacia oleracea])	5.52	3.14	4.96	11.47	10.38	6.65	310.13	238.4	243.14
TRINITY_DN7200_c0_g1	2.51661	up	1.41743	up	1.20668	up	PREDICTED: uncharacterized protein LOC104892419 isoform X1 [Beta vulgaris subsp. vulgaris])	0.82	0.58	0.62	2.18	1.49	1.81	3.5	3.52	3.89
TRINITY_DN7221_c0_g1	5.74627	up	2.93907	up	2.91405	up	PREDICTED: uncharacterized protein LOC104893019 [Beta vulgaris subsp. vulgaris])	0.89	1.46	0.98	11.71	7.73	6.52	52.1	58.16	57.64
TRINITY_DN72245_c0_g4	5.46832	up	1.10722	up	4.4838	up	GDSL esterase/lipase At3g48460-like [Chenopodium quinoa])	4.38	5.51	4.34	11.03	8.91	11.18	158.62	183.37	261.14
TRINITY_DN7226_c0_g1	4.45803	up	2.29277	up	2.27257	up	PREDICTED: E3 ubiquitin-protein ligase COP1 isoform X2 [Beta vulgaris subsp. vulgaris])	0.37	0.31	0.5	1.5	2.24	1.92	5.68	8.97	9.6
TRINITY_DN7235_c0_g1	3.08816	up	1.83187	up	1.37146	up	heavy metal-associated isoprenylated plant protein 36-like [Chenopodium quinoa])	1.22	0.69	0.26	2.21	2.02	3.33	6.57	4.45	5.39
TRINITY_DN7264_c0_g1	4.01969	up	1.35498	up	2.81253	up	purple acid phosphatase 22-like [Chenopodium quinoa])	4.11	9.92	4.29	16.1	9.01	15.08	99.35	67.36	71.82
TRINITY_DN7309_c0_g2	-2.45017	down	-1.02043	down	-1.30892	down	PREDICTED: uncharacterized protein LOC104883003 [Beta vulgaris subsp. vulgaris])	125.08	116.93	125.15	50.1	69.15	63.96	20.49	20.11	22.2
TRINITY_DN7309_c0_g3	2.22877	up	1.26004	up	1.07671	up	PREDICTED: xylulose 5-phosphate/phosphate translocator, chloroplastic [Beta vulgaris subsp. vulgaris])	4.39	3.88	2.5	8.22	6.5	7.4	13.74	14.95	14.9
TRINITY_DN7320_c0_g1	2.72098	up	1.63406	up	1.19354	up	PREDICTED: RAB6A-GEF complex partner protein 1 isoform X2 [Beta vulgaris subsp. vulgaris])	2.61	1.47	1.11	4.77	4.82	5.5	8.81	9.56	10.76
TRINITY_DN7323_c0_g1	3.83644	up	1.4008	up	2.54588	up	lysM domain-containing GPI-anchored protein 1-like [Chenopodium quinoa])	1.48	1.22	0.77	3.44	3.16	2.55	15.29	14.29	16.1
TRINITY_DN7326_c0_g1	4.16212	up	1.34094	up	2.91271	up	PREDICTED: cation/H(+) antiporter 15 [Beta vulgaris subsp. vulgaris])	0.61	0.46	0.65	2.26	1.42	0.57	8.17	9.78	10.91
TRINITY_DN7349_c0_g1	3.58663	up	1.0135	up	2.6767	up	PREDICTED: scarecrow-like protein 8 [Beta vulgaris subsp. vulgaris])	2.36	1.29	1.02	3.21	3.31	2.8	17.99	15.65	17.11
TRINITY_DN7369_c0_g2	4.59584	up	1.34324	up	3.3476	up	PREDICTED: uncharacterized protein LOC104905055 [Beta vulgaris subsp. vulgaris])	1.27	0.84	0.89	4.07	2.26	1.3	21.38	22.4	23.4
TRINITY_DN7372_c0_g1	3.43362	up	2.47572	up	1.04982	up	PREDICTED: adenine phosphoribosyltransferase 5 [Beta vulgaris subsp. vulgaris])	14.81	8.62	11.95	99.07	63.89	31.65	118	105.71	137.52
TRINITY_DN7412_c0_g1	2.69551	up	-1.14933	down	3.96242	up		167.21	157.66	140.11	60.03	86.58	64.76	918.35	954.08	907.62
TRINITY_DN7420_c0_g1	2.39952	up	1.09335	up	1.41775	up	rhodanese-like domain-containing protein 8, chloroplastic [Chenopodium quinoa])	3.83	2.8	1.74	4.74	5.11	6.19	12.1	14.12	11.81
TRINITY_DN7431_c0_g4	3.51264	up	1.10397	up	2.5203	up	putative E3 ubiquitin-protein ligase XBAT31 [Chenopodium quinoa])	6.15	6.67	7.12	19.59	13.33	11.34	65	69.98	82.53
TRINITY_DN7432_c0_g1	3.28024	up	1.82323	up	1.55483	up	methyltransferase-like protein 7A isoform X2 [Spinacia oleracea])	1.06	0.38	0.4	1.46	1.66	1.44	4.32	4.87	3.99
TRINITY_DN7433_c0_g1	5.45433	up	2.82038	up	2.7282	up	interactor of constitutive active ROPs 2, chloroplastic-like isoform X2 [Chenopodium quinoa])	0.3	0.11	0.23	2.63	1.07	0.79	9.28	6.67	9.68
TRINITY_DN7437_c0_g1	-3.00648	down	-1.79003	down	-1.09226	down		9.06	22.67	36.33	11.16	7.4	13.49	5.27	3.74	1.96
TRINITY_DN7455_c0_g1	4.05295	up	1.65292	up	2.50611	up	protein GRAVITROPIC IN THE LIGHT 1-like [Chenopodium quinoa])	0.49	0.38	0.17	1.59	0.99	0.68	5.18	4.8	6.32
TRINITY_DN7462_c0_g1	-2.52405	down	1.52523	up	-3.93343	down	PREDICTED: cytochrome P450 86B1 [Beta vulgaris subsp. vulgaris])	3.81	3.08	2.72	9.19	9.91	9.41	0.48	0.39	0.89
TRINITY_DN7469_c0_g1	3.01545	up	1.77391	up	1.36111	up	PREDICTED: 21 kDa protein [Beta vulgaris subsp. vulgaris])	4.58	5.57	7.03	21.32	19.02	19.63	46.64	46.25	37.45
TRINITY_DN74995_c0_g1	-5.34719	down	-2.00412	down	-3.20125	down		3.15	3.47	5.78	0.38	1.27	1.52	0.14	0.07	0.07
TRINITY_DN7512_c0_g1	2.24314	up	1.18421	up	1.18322	up	putative F-box protein At3g10430 [Chenopodium quinoa])	1.58	2.36	2.42	4.79	4.52	5.48	8.55	10.03	10.26
TRINITY_DN7526_c0_g1	4.5297	up	5.74219	up	-1.11819	down	heat shock protein 83-like [Nymphaea colorata])	0.2	0.06	0.09	4.13	6.59	7.6	1.63	3.43	2.26
TRINITY_DN7565_c0_g1	2.89725	up	1.78437	up	1.2046	up	probable mediator of RNA polymerase II transcription subunit 37c [Chenopodium quinoa])	5.11	2.15	2.85	11.8	10.57	11.92	19.12	29.23	19.85
TRINITY_DN7577_c0_g3	3.48571	up	1.19709	up	2.40657	up	PREDICTED: sodium/pyruvate cotransporter BASS2, chloroplastic [Beta vulgaris subsp. vulgaris])	8.71	10.78	4.76	22.85	17.81	15.6	82.45	83.23	87.17
TRINITY_DN7592_c0_g2	5.77975	up	1.59742	up	4.28492	up	transcription factor bHLH129-like isoform X1 [Chenopodium quinoa])	0.46	1.02	0.96	4.12	1.68	1.82	43.65	41.95	42.03
TRINITY_DN7605_c0_g2	2.72824	up	1.09686	up	1.75254	up	tyrosine aminotransferase-like [Chenopodium quinoa])	5.03	6.06	6.64	14.12	13.28	9.42	39.37	30.59	34.58
TRINITY_DN76149_c0_g1	2.39467	up	1.43879	up	1.07758	up	probable inactive leucine-rich repeat receptor-like protein kinase At3g03770 isoform X2 [Chenopodium quinoa])	0.76	1.04	0.83	1.54	1.61	1.48	3.38	5.59	5.02
TRINITY_DN7615_c0_g1	3.99832	up	1.57328	up	2.53225	up	isochorismate synthase, chloroplastic-like isoform X1 [Chenopodium quinoa])	6.92	4.8	4.35	14.11	18.52	16.02	80.36	92.37	90.99
TRINITY_DN7643_c1_g3	-3.53664	down	-4.75526	down	1.31154	up	unknown [Picea sitchensis])	257.53	98.05	196.41	7.03	7.67	5.42	13.43	15.38	13.06
TRINITY_DN7650_c0_g1	4.3906	up	1.23044	up	3.26471	up	PREDICTED: protein FAF-like, chloroplastic [Beta vulgaris subsp. vulgaris])	1.13	1.09	0.6	3.07	2.33	1.21	18.21	18.4	18.04
TRINITY_DN7676_c0_g1	7.52163	up	3.75059	up	3.86475	up	hypothetical protein SOVF_104720 [Spinacia oleracea])	0.91	0.37	0.28	16.35	2.62	1.32	91.06	58.17	108.14
TRINITY_DN769_c0_g2	1.28415	up	-1.92186	down	3.30603	up	hypothetical protein SOVF_103530 [Spinacia oleracea])	59.6	33.09	23.96	8.49	8.93	12.67	68.3	113.58	71.57
TRINITY_DN7711_c0_g1	7.04577	up	3.80246	up	3.35051	up	PREDICTED: uncharacterized protein LOC104889350 isoform X2 [Beta vulgaris subsp. vulgaris])	0.2	0.1	0.2	2.77	1.69	2.48	19.36	17.83	23.38
TRINITY_DN77267_c0_g1	3.08138	up	1.04733	up	2.14736	up	phospholipase C [Spinacia oleracea])	4.51	5.24	4.17	11.75	9.42	6.85	35.81	37.47	39.43
TRINITY_DN7742_c0_g1	5.05002	up	2.52902	up	2.63137	up	PREDICTED: probable receptor-like protein kinase At1g49730 isoform X2 [Beta vulgaris subsp. vulgaris])	0.43	0.74	0.34	3.27	2.48	1.56	12.42	15.16	18.35
TRINITY_DN7773_c0_g3	2.19673	up	-1.44118	down	3.74673	up	cytochrome P450 76AD1-like [Chenopodium quinoa])	7.23	8.95	7.45	3.84	3.04	1.97	16.51	41.92	47.62
TRINITY_DN7774_c0_g1	3.77681	up	1.63979	up	2.24449	up	probable ethylene response sensor 1 [Chenopodium quinoa])	2.41	2.16	2.33	9.38	6.51	5.8	27.91	28.3	32.48
TRINITY_DN7781_c0_g1	1.00417	up	-1.81039	down	2.92309	up	PREDICTED: uncharacterized protein LOC104894204 [Beta vulgaris subsp. vulgaris])	16.92	19.32	21.54	6.79	4.96	4.98	29.3	52.63	27.05
TRINITY_DN7797_c0_g3	1.03873	up	-1.29924	down	2.45545	up	PREDICTED: sm-like protein LSM5 [Camelina sativa])	41.38	55.61	52.96	23.33	23.38	14.44	88.83	105.76	96.82
TRINITY_DN7837_c0_g1	3.34463	up	1.46811	up	1.97764	up	PREDICTED: protein NETWORKED 1A [Beta vulgaris subsp. vulgaris])	3.23	1.31	1.6	4.49	5.84	6.37	17.07	18.42	20.95
TRINITY_DN7844_c0_g5	2.8089	up	1.5084	up	1.41192	up	pyruvate phosphate dikinase [Bienertia sinuspersici])	3.66	2.83	2.6	8.93	8.38	8.6	18.57	18.57	22.15
TRINITY_DN7845_c0_g1	3.69908	up	1.50741	up	2.29491	up	uncharacterized protein LOC110700361 [Chenopodium quinoa])	4.7	4.4	2.62	16.08	10.79	6.51	44.94	46.64	49.79
TRINITY_DN78680_c0_g1	5.81011	up	2.35963	up	3.55616	up	PREDICTED: probably inactive leucine-rich repeat receptor-like protein kinase At3g28040 [Beta vulgaris subsp. vulgaris])	0.07	0.19	0.09	0.85	0.48	0.55	6.59	6.67	5.72
TRINITY_DN7869_c0_g1	-2.54805	down	1.30831	up	-3.7184	down	PREDICTED: VAMP-like protein YKT61 [Beta vulgaris subsp. vulgaris])	1.57	2.39	3.05	4.18	7.76	9.09	0.25	0.67	0.68
TRINITY_DN787_c0_g1	1.31189	up	-1.64397	down	3.06742	up	calcium uniporter protein 2, mitochondrial-like isoform X1 [Chenopodium quinoa])	4.57	5.86	4.73	2.25	1.49	1.24	8.97	12.82	12.94
TRINITY_DN7884_c0_g1	-3.06391	down	1.6942	up	-4.66982	down		29.62	8.48	11.59	32.84	46.02	62.9	2.79	0.92	0.2
TRINITY_DN7909_c0_g1	4.22314	up	1.58772	up	2.74123	up	ABC transporter A family member 2-like [Chenopodium quinoa])	0.54	0.35	0.34	1.67	1.06	1	7.73	6.35	7.56
TRINITY_DN7922_c0_g1	-6.30464	down	-2.92638	down	-3.2659	down	uncharacterized protein LOC110800035 [Spinacia oleracea])	605.75	1149.76	2114.76	209.68	187.35	133.42	12.56	24.43	10.05
TRINITY_DN7926_c0_g3	3.31645	up	1.43084	up	1.99369	up	PREDICTED: 65-kDa microtubule-associated protein 1 [Beta vulgaris subsp. vulgaris])	15.02	13.02	7.27	36.06	32.76	26.2	103.7	112.55	108.68
TRINITY_DN7933_c0_g1	-3.04589	down	-1.64227	down	-1.28237	down	PREDICTED: solute carrier family 25 member 44 [Beta vulgaris subsp. vulgaris])	35.75	38.9	40.8	9.99	15.12	12.62	3.85	4.84	4.57
TRINITY_DN7934_c0_g1	2.43034	up	1.08359	up	1.45593	up	arginine biosynthesis bifunctional protein ArgJ, chloroplastic-like [Chenopodium quinoa])	7.56	6.33	3.48	11.8	12.6	11.61	23.54	31.53	30.6
TRINITY_DN793_c0_g1	2.21745	up	1.22625	up	1.09987	up		3.25	3.83	4.07	8.39	7.67	4.21	9.28	12.94	13.49
TRINITY_DN794_c0_g1	2.74882	up	1.62555	up	1.23561	up	uncharacterized protein LOC110732741 [Chenopodium quinoa])	5.26	5.78	3.13	18.62	14.22	11.1	30.17	28.69	28.74
TRINITY_DN79536_c0_g1	-2.89529	down	1.01428	up	-3.78899	down	hypothetical protein BVRB_6g152180 isoform B [Beta vulgaris subsp. vulgaris])	23.85	22.27	17.22	36.3	38.14	53.41	2.84	2.8	2.29
TRINITY_DN7958_c0_g1	-4.82568	down	-1.87737	down	-2.8255	down	ATPase WRNIP1-like [Chenopodium quinoa])	13.78	16.48	23.75	4.52	5.85	4.75	0.58	0.56	0.68
TRINITY_DN79737_c0_g2	2.2519	up	-1.59233	down	3.93758	up	indole-3-acetic acid-amido synthetase GH3.5-like [Chenopodium quinoa])	1.44	0.7	1.61	0.73	0.19	0.33	5.17	5.61	5.78
TRINITY_DN7983_c1_g3	4.21549	up	-1.38351	down	5.69865	up	zeatin O-glucosyltransferase-like [Chenopodium quinoa])	3.83	2.17	1.25	1.15	0.78	0.79	34.45	48.3	39.39
TRINITY_DN79_c1_g1	-4.15992	down	1.66069	up	-5.71726	down	retrotransposon protein [Beta vulgaris])	30.48	27.29	18.91	27.39	30.61	35.59	0.38	0.52	0.29
TRINITY_DN7_c0_g1	-6.32881	down	-1.50083	down	-4.70336	down	gibberellin 2-beta-dioxygenase 8-like isoform X2 [Spinacia oleracea])	30.29	52.14	53.03	10.32	17.51	14.91	0.28	1.2	0.37
TRINITY_DN8010_c0_g1	-6.23335	down	-1.43911	down	-4.68688	down	uncharacterized protein LOC110793843 [Spinacia oleracea])	21.83	16.16	6.53	4.01	6.3	5.9	0.05	0.3	0.21
TRINITY_DN8021_c0_g1	4.11914	up	1.69808	up	2.53133	up	glucan endo-1,3-beta-glucosidase 2-like [Chenopodium quinoa])	0.51	0.6	0.56	2.16	1.8	1.69	9.63	9.02	9.37
TRINITY_DN8027_c0_g2	-3.04383	down	-1.68838	down	-1.25052	down		5.57	3.48	4.91	1.53	1.29	1.52	0.38	0.55	0.65
TRINITY_DN8077_c0_g3	5.57675	up	1.32187	up	4.36776	up	phospholipid:diacylglycerol acyltransferase 1-like isoform X2 [Chenopodium quinoa])	0.98	0.71	0.42	1.84	1.71	1.65	29.61	29.08	33.96
TRINITY_DN807_c1_g1	7.0741	up	3.01598	up	4.11956	up	ubiquitin-conjugating enzyme E2-17 kDa-like [Chenopodium quinoa])	0.14	0.28	0.39	5.22	1.06	0.52	31.44	32.32	37.07
TRINITY_DN8088_c0_g2	3.31725	up	4.5469	up	-1.15155	down	60S ribosomal protein L10a-1 [Nicotiana tomentosiformis])	2.04	0.74	0.35	21.71	25.97	21.08	6.15	12.27	8.29
TRINITY_DN809_c0_g1	3.25129	up	1.77276	up	1.59123	up	1-aminocyclopropane-1-carboxylate oxidase 1-like [Chenopodium quinoa])	17.81	22.24	13.91	92.23	54.66	38.53	189.16	143.59	144.41
TRINITY_DN8127_c0_g1	4.31355	up	1.94053	up	2.47504	up	abscisic acid receptor PYL4-like [Chenopodium quinoa])	7.19	3.69	4.47	21.36	17.69	19.29	97.27	89.3	88.88
TRINITY_DN8162_c0_g1	-2.26426	down	1.13456	up	-3.27259	down	potassium transporter 6-like [Syzygium oleosum])	2.12	2.83	2.83	5.56	5.94	5.95	0.38	0.57	0.59
TRINITY_DN8162_c0_g2	2.27336	up	1.12896	up	1.25826	up	potassium transporter 6-like [Chenopodium quinoa])	3.04	2.82	1.88	5.53	5.93	5.42	10.54	11.64	12.71
TRINITY_DN816_c0_g1	-6.93857	down	1.23727	up	-8.06383	down		49.5	58.45	52.83	92.79	117.38	169.55	0.17	0.8	0.29
TRINITY_DN8170_c0_g1	1.93533	up	3.21281	up	-1.1936	down	BnaC08g50110D [Brassica napus])	5.7	1	4.55	32.89	34.95	32.21	10.61	16.18	9.57
TRINITY_DN8170_c0_g2	1.40898	up	2.86472	up	-1.34475	down	60S ribosomal protein L23 [Capsicum annuum])	4.57	6.1	6.2	38.43	51.61	34.48	7.83	24.84	8.95
TRINITY_DN8193_c0_g2	-1.92572	down	1.22193	up	-3.0281	down		2.73	2.38	1.78	4.55	6	6.29	0.53	0.69	0.83
TRINITY_DN8194_c0_g1	3.99682	up	2.33168	up	1.78328	up	PREDICTED: protein FAR1-RELATED SEQUENCE 5-like, partial [Beta vulgaris subsp. vulgaris])	0.09	0.41	0.22	1.48	1.27	1.06	3.38	4.26	3.66
TRINITY_DN8221_c0_g1	4.76714	up	1.40761	up	3.46024	up	cysteine-rich repeat secretory protein 11-like [Spinacia oleracea])	2.86	1.77	1.98	7.97	4.08	3.93	51.35	49.8	51.8
TRINITY_DN8248_c0_g1	3.5743	up	2.56872	up	1.14319	up	PREDICTED: extensin [Beta vulgaris subsp. vulgaris])	6.95	18.16	6.68	82.63	33.16	69.99	117.09	102.54	125.41
TRINITY_DN824_c2_g2	-1.6892	down	1.62133	up	-3.18878	down		3.06	2.08	1.66	4.62	6.41	9.73	0.13	0.51	1.38
TRINITY_DN8255_c0_g1	-5.16145	down	-1.75067	down	-3.29108	down	uncharacterized protein LOC110800411 [Spinacia oleracea])	191.21	196.08	148.95	47.62	56.96	56.3	3.52	5.19	5.51
TRINITY_DN8271_c0_g1	2.47309	up	1.04863	up	1.53885	up	PREDICTED: glutamate receptor 3.2 [Beta vulgaris subsp. vulgaris])	1.47	1.19	0.78	1.31	2.43	1.57	7.25	7.6	6.13
TRINITY_DN82941_c0_g1	-1.42027	down	-4.10177	down	2.78131	up	alcohol dehydrogenase 1-like [Quercus suber])	6.32	1.36	5.51	0.18	0.32	0.26	1.32	0.88	2.26
TRINITY_DN8295_c0_g1	3.58044	up	1.54415	up	2.12973	up	PREDICTED: uncharacterized protein LOC104903945 [Beta vulgaris subsp. vulgaris])	1.06	0.78	0.81	4.83	1.91	0.87	10.03	7.5	10.39
TRINITY_DN8325_c0_g1	-4.42504	down	-1.65658	down	-2.64007	down	ethylene-responsive transcription factor ERF010-like [Spinacia oleracea])	205.98	279.97	373.26	80.23	101.14	99.91	13.29	13.82	17.33
TRINITY_DN8352_c0_g4	2.23872	up	1.13515	up	1.21867	up	3-ketoacyl-CoA synthase 10-like [Chenopodium quinoa])	38.3	32.44	25.77	67.44	74.55	68.92	114.48	127.95	185.48
TRINITY_DN8370_c0_g1	1.40038	up	-1.24236	down	2.75478	up	F-box/kelch-repeat protein, partial [Beta vulgaris subsp. vulgaris])	8.46	6.54	6.89	3.4	2.59	3.3	16.83	17.13	19.87
TRINITY_DN8397_c0_g1	3.84177	up	1.17107	up	2.78244	up	transcription factor bHLH62-like [Spinacia oleracea])	3.16	2.93	2.85	3.32	6.44	2.77	33.3	36.55	35.37
TRINITY_DN83_c0_g1	6.52233	up	-1.85859	down	8.46704	up	chlorophyll a-b binding protein, chloroplastic [Chenopodium quinoa])	19.04	6.4	8.27	3.83	3.35	1.74	986.88	766.48	946.61
TRINITY_DN8426_c0_g1	-5.8131	down	-1.52055	down	-4.17175	down	PREDICTED: uncharacterized protein LOC104900081 [Beta vulgaris subsp. vulgaris])	150.67	209.07	241.71	74.1	67.55	72.33	4.11	4.04	1.64
TRINITY_DN8427_c0_g1	1.48697	up	-2.04095	down	3.64211	up	PREDICTED: uncharacterized protein LOC109133696 [Beta vulgaris subsp. vulgaris])	1.15	0.95	1.17	0.14	0.42	0.25	2.69	2.94	2.93
TRINITY_DN842_c0_g5	-2.546	down	1.26217	up	-3.69088	down		14.36	12.21	11.02	23.93	31.01	34.79	1.37	2.41	2.46
TRINITY_DN8436_c0_g2	5.01338	up	1.61162	up	3.51418	up	glucan endo-1,3-beta-glucosidase 11-like [Chenopodium quinoa])	0.74	1	0.33	3.06	2.12	1.2	22.07	18.16	22.16
TRINITY_DN8448_c0_g2	2.77245	up	-3.08738	down	5.9751	up	phytosulfokines 5-like isoform X1 [Chenopodium quinoa])	3.07	8.86	9.53	1.62	0.28	0.7	31.02	67.09	45.09
TRINITY_DN84689_c0_g1	5.73278	up	-3.48432	down	9.34046	up	early light-induced protein 1, chloroplastic-like [Chenopodium quinoa])	3.2	5.06	2.97	0.29	0.3	0.45	191.68	235.43	132.04
TRINITY_DN8470_c0_g1	1.65202	up	-1.84693	down	3.60175	up	PREDICTED: trehalose-phosphate phosphatase A [Beta vulgaris subsp. vulgaris])	2.06	1.11	1.43	0.37	0.42	0.48	3.22	5.4	4.8
TRINITY_DN8473_c0_g1	2.73722	up	1.48068	up	1.35706	up	PREDICTED: putative ABC transporter C family member 15 [Beta vulgaris subsp. vulgaris])	2.58	1.11	1.11	4.63	5.43	4.74	7.83	8.43	10.99
TRINITY_DN8493_c0_g1	3.60364	up	1.94583	up	1.77224	up	myosin regulatory light chain sqh-like [Rhodamnia argentea])	0.97	0.27	1.1	2.08	1.41	4.9	10.94	9.48	4.32
TRINITY_DN84_c0_g1	1.0106	up	-1.58001	down	2.70875	up	hypothetical protein E3N88_17787 [Mikania micrantha])	189.53	189.08	283.18	101.89	84.41	68.05	411.22	401.45	450.25
TRINITY_DN850_c0_g1	-2.38202	down	1.58803	up	-3.87323	down	PREDICTED: protein ENHANCED DOWNY MILDEW 2 [Beta vulgaris subsp. vulgaris])	10.32	7.39	5.45	17.64	25.05	19.25	1.39	2.26	1.06
TRINITY_DN8534_c0_g1	-5.17873	down	-1.34593	down	-3.72202	down	hypothetical protein SOVF_197910 [Spinacia oleracea])	497.14	772.41	1115.7	368.95	339.8	262.97	7.66	37.41	11.78
TRINITY_DN8551_c0_g1	1.58802	up	2.97406	up	-1.2547	down	E3 ubiquitin-protein ligase TRAIP [Chenopodium quinoa])	0.9	1.58	1	8.83	11.76	11.05	3.21	3.35	3.32
TRINITY_DN855_c0_g1	-1.72368	down	1.13532	up	-2.74096	down		11.77	11.28	8.68	14.32	22.21	22.85	2.05	3.85	3.88
TRINITY_DN8566_c0_g2	3.60037	up	1.4855	up	2.22065	up	uncharacterized protein LOC110737720 [Chenopodium quinoa])	0.7	0.99	0.42	3.67	1.23	1.08	7.46	7.34	9.55
TRINITY_DN8580_c0_g1	-1.38096	down	1.163	up	-2.41948	down	sulfite reductase [ferredoxin], chloroplastic-like [Chenopodium quinoa])	3.9	4.3	5.62	9.64	8.37	11.25	0.82	1.82	2.89
TRINITY_DN85904_c1_g1	3.29524	up	-2.13063	down	5.52941	up	poly(U)-specific endoribonuclease-B-like [Spinacia oleracea])	2.13	1.04	2.57	0.54	0.39	0.39	18.22	15.09	18.42
TRINITY_DN8592_c0_g2	2.23316	up	1.00375	up	1.34468	up	probable apyrase 7 [Spinacia oleracea])	2.17	2.02	1.23	4.18	2.9	3.81	8.1	7.22	8.34
TRINITY_DN85_c0_g1	2.3855	up	1.44219	up	1.05422	up	UDP-sugar pyrophosphorylase 1 [Spinacia oleracea])	3.61	3.24	2.28	9.12	8.48	7.44	14.29	14.37	14.27
TRINITY_DN8630_c0_g2	4.16465	up	1.74538	up	2.52053	up	uncharacterized protein LOC110792509 [Spinacia oleracea])	0.43	0.44	0.43	2.29	1.23	0.88	6.1	6.14	9.79
TRINITY_DN8633_c0_g1	2.08789	up	-2.61862	down	4.84959	up	PREDICTED: protein RESPONSE TO LOW SULFUR 3 [Beta vulgaris subsp. vulgaris])	14.77	23.99	18.23	1.68	2.01	5.78	78.55	86.36	63.06
TRINITY_DN8642_c0_g1	1.75	up	-2.06638	down	3.88488	up	PREDICTED: uncharacterized acetyltransferase At3g50280 [Beta vulgaris subsp. vulgaris])	15.29	3	2.63	1.38	2.27	1.07	18.32	20.84	20.69
TRINITY_DN8662_c1_g1	2.77155	up	1.09492	up	1.79164	up	probable serine/threonine-protein kinase PBL7 [Chenopodium quinoa])	1.8	2.07	2.01	3.88	4.24	3.85	11.3	13.15	14.17
TRINITY_DN8666_c1_g1	2.6044	up	1.27844	up	1.45114	up	G-type lectin S-receptor-like serine/threonine-protein kinase LECRK3 [Chenopodium quinoa])	0.78	0.8	0.63	1.07	2.33	2.02	4.36	3.66	4.52
TRINITY_DN8703_c0_g1	1.80431	up	-2.4659	down	4.37049	up	PREDICTED: 2-hydroxyisoflavanone dehydratase [Beta vulgaris subsp. vulgaris])	18.36	15.34	7.5	3.02	3.19	1.2	41.56	51.72	37.86
TRINITY_DN870_c1_g1	4.32416	up	3.1764	up	1.25257	up	hypothetical protein Lal_00009579 [Lupinus albus])	0.71	1.01	0.65	8.28	3.66	6.13	8.04	12.7	16.53
TRINITY_DN8726_c0_g1	2.30649	up	1.3794	up	1.0501	up	probable LRR receptor-like serine/threonine-protein kinase At4g37250 [Chenopodium quinoa])	0.6	0.95	0.57	2.17	2.15	1.29	4.27	2.69	2.8
TRINITY_DN8727_c0_g1	-6.17863	down	-1.14897	down	-4.90703	down	bidirectional sugar transporter SWEET4 [Spinacia oleracea])	25.67	32.48	28.02	11.07	13.81	14.68	0.21	0.63	0.29
TRINITY_DN87780_c0_g1	3.03968	up	1.80687	up	1.35109	up	uncharacterized protein LOC110704552 [Chenopodium quinoa])	0.16	0.28	0.29	0.74	0.86	1.04	1.36	2.4	2.08
TRINITY_DN8778_c0_g1	-9.06167	down	-2.26403	down	-6.68099	down	PREDICTED: oleosin 1 [Beta vulgaris subsp. vulgaris])	3694.49	6008.09	6368.46	1042.56	1201.1	1206.34	7.09	17.09	4.81
TRINITY_DN877_c0_g2	4.10303	up	1.35803	up	2.84569	up	PREDICTED: uncharacterized protein LOC104896614 [Beta vulgaris subsp. vulgaris])	3.79	2.39	3.13	9.58	6.85	4.98	41.3	42.16	51.66
TRINITY_DN8795_c3_g1	1.4477	up	-1.39484	down	2.95703	up	hypothetical protein SOVF_190060 [Spinacia oleracea])	2.82	3.36	4.14	1.25	1.55	1.21	7.58	10.41	8.58
TRINITY_DN879_c0_g1	2.72184	up	1.31743	up	1.52433	up	PREDICTED: long chain acyl-CoA synthetase 2 [Beta vulgaris subsp. vulgaris])	6.04	8.12	5.26	17.61	17.07	13.62	29.62	41.21	53.25
TRINITY_DN8801_c0_g1	2.56313	up	1.07197	up	1.59375	up	transcription factor TGA4-like isoform X1 [Spinacia oleracea])	4	2.44	2.18	6.51	7.05	4.44	16.05	14.62	15.58
TRINITY_DN8813_c0_g1	3.45935	up	1.0265	up	2.54944	up	PREDICTED: dihydroxy-acid dehydratase, chloroplastic [Beta vulgaris subsp. vulgaris])	4.49	6.4	4.42	14.33	9.76	7.69	48.55	53.31	59.4
TRINITY_DN8847_c0_g1	-1.15712	down	-2.39463	down	1.35838	up	ethylene-responsive transcription factor ERF104-like [Chenopodium quinoa])	217.06	259.26	389.05	56.93	63.86	48.59	116.99	119.54	135.09
TRINITY_DN8886_c0_g1	3.03758	up	1.37163	up	1.75353	up	myosin-17-like [Chenopodium quinoa])	2.84	0.85	0.88	3.6	4.1	3.75	10.69	10.73	11.65
TRINITY_DN888_c0_g1	2.8945	up	1.3515	up	1.64176	up	probable sulfate transporter 3.4 [Spinacia oleracea])	7.13	4.54	3.47	15.59	10.25	8.51	27.11	27.38	34.22
TRINITY_DN892_c0_g2	3.35093	up	1.71085	up	1.74994	up	PREDICTED: pentatricopeptide repeat-containing protein At5g61800 isoform X1 [Beta vulgaris subsp. vulgaris])	3.58	2.98	3.34	12.12	10.89	11.16	35.1	56.3	59.31
TRINITY_DN8930_c0_g1	2.50174	up	1.14855	up	1.46902	up	PREDICTED: ABC transporter A family member 7 [Beta vulgaris subsp. vulgaris])	1.46	1.62	1	3.21	3.21	2.71	6.86	7.25	7.62
TRINITY_DN895_c0_g1	4.14906	up	1.4584	up	2.80518	up	PREDICTED: uncharacterized protein LOC104886940 [Beta vulgaris subsp. vulgaris])	2.15	2.71	1.2	6.89	5.43	4.39	30.18	35.1	34.23
TRINITY_DN8967_c0_g2	-7.40002	down	-1.56796	down	-5.72353	down	defensin D2-like [Chenopodium quinoa])	3662.03	5620.8	4715.07	1417.76	1846.88	1537.08	12.32	54	13.96
TRINITY_DN8981_c0_g1	-1.03317	down	1.03849	up	-1.94944	down	probable histone chaperone ASF1A [Chenopodium quinoa])	18.22	21.46	23.75	44.28	40.96	38.68	9	8.37	7.89
TRINITY_DN8992_c0_g2	2.48393	up	1.07598	up	1.51461	up	PREDICTED: protein disulfide isomerase-like 1-4 [Beta vulgaris subsp. vulgaris])	22.99	17.5	11.35	40.69	36.45	31.53	87.04	86.77	92.12
TRINITY_DN9006_c0_g1	4.47785	up	1.97134	up	2.58439	up	sucrose synthase [Chenopodium quinoa])	10.19	2.89	2.95	25.99	18.61	15.85	122.74	97.13	87.14
TRINITY_DN9026_c0_g1	11.3022	up	4.35733	up	7.03135	up	PREDICTED: polygalacturonase inhibitor 1-like [Beta vulgaris subsp. vulgaris])	0.04	0.21	0.07	3.85	1.31	1.63	194.5	265.16	322.05
TRINITY_DN9042_c0_g1	6.25065	up	2.15665	up	4.19089	up	PREDICTED: uncharacterized protein LOC104898013 [Beta vulgaris subsp. vulgaris])	0.29	0.59	0.17	2.96	1.1	0.7	23.44	25.07	26.74
TRINITY_DN9069_c0_g1	2.63509	up	1.09764	up	1.65605	up	rhodanese-like domain-containing protein 4, chloroplastic [Chenopodium quinoa])	15.33	17.72	11.96	32.71	36.14	27.12	122.82	113.45	111.99
TRINITY_DN9071_c2_g1	-9.27336	down	-1.61869	down	-7.53099	down	11 kDa late embryogenesis abundant protein [Spinacia oleracea])	5037.53	7085.29	7072.24	1834.79	2155.55	2417.1	10.37	13.74	5.09
TRINITY_DN90747_c0_g1	3.04021	up	1.26838	up	1.88409	up	uncharacterized protein LOC110739117 [Chenopodium quinoa])	3.21	4.45	4.71	11.09	11.16	8.16	27.16	37.01	31.52
TRINITY_DN9111_c0_g1	5.08389	up	1.44687	up	3.7462	up	PREDICTED: calcium sensing receptor, chloroplastic [Beta vulgaris subsp. vulgaris])	3.52	3.69	2.73	10.61	9.2	6.56	102.93	94.73	93.25
TRINITY_DN9145_c0_g2	-2.40918	down	-1.01395	down	-1.29146	down		2.78	1.44	1.29	0.67	0.89	1.13	0.19	0.34	0.43
TRINITY_DN9169_c0_g1	5.45115	up	1.346	up	4.23013	up	monocopper oxidase-like protein SKU5 [Spinacia oleracea])	0.68	1.59	0.65	3.07	2.57	1.99	43.33	41.1	37.61
TRINITY_DN916_c0_g2	3.62064	up	1.22955	up	2.50797	up	PREDICTED: uncharacterized protein LOC109134385 [Beta vulgaris subsp. vulgaris])	1.42	2.47	3.04	6.38	4.83	5.34	24.26	26.18	25.08
TRINITY_DN9188_c0_g2	2.2001	up	1.10986	up	1.20266	up	PREDICTED: uncharacterized protein LOC104891507 [Beta vulgaris subsp. vulgaris])	11.8	10.97	7.56	24.11	22.78	19.06	41.66	43.13	46.29
TRINITY_DN9201_c0_g1	6.34484	up	2.54756	up	3.88684	up	PREDICTED: subtilisin-like protease SBT5.6 [Beta vulgaris subsp. vulgaris])	1.6	1.79	0.82	8.38	4.38	5.31	52.56	83.33	87.53
TRINITY_DN9211_c0_g1	4.50874	up	2.24279	up	2.36328	up	PREDICTED: protein IQ-DOMAIN 1 [Beta vulgaris subsp. vulgaris])	0.4	0.14	0.41	1.51	1.41	0.81	6.75	5.63	4.82
TRINITY_DN9223_c0_g2	5.24097	up	1.97655	up	3.35625	up	serine carboxypeptidase-like 25 [Chenopodium quinoa])	1.19	0.54	0.72	4.77	2.95	1.84	21.26	32.42	32.09
TRINITY_DN92258_c0_g1	-4.47618	down	-1.97864	down	-2.38402	down	PREDICTED: ethylene-responsive transcription factor 4 [Beta vulgaris subsp. vulgaris])	140.36	168.31	166.01	44.2	49.72	28.95	5.72	8.1	6.36
TRINITY_DN9231_c0_g4	-2.39416	down	2.0351	up	-4.33339	down	uncharacterized protein LOC110707588 [Chenopodium quinoa])	1.17	0.34	0.46	2.35	2.9	2.66	0.06	0.06	0.22
TRINITY_DN923_c0_g1	2.82219	up	1.2826	up	1.64909	up	receptor-like protein kinase At5g59670 isoform X1 [Chenopodium quinoa])	3.5	3.39	1.62	7.87	6.84	5.73	17.63	19.67	19.72
TRINITY_DN9262_c0_g1	3.28615	up	1.89662	up	1.49748	up	homogentisate phytyltransferase 1, chloroplastic [Spinacia oleracea])	0.87	1.09	0.91	4.06	4.31	2.5	7.79	10.23	8.39
TRINITY_DN9293_c0_g2	-1.61794	down	1.16469	up	-2.68204	down		6.83	1.71	1.23	3.51	5.03	4.29	0.62	0.74	0.36
TRINITY_DN9302_c0_g1	5.03945	up	1.69814	up	3.43499	up	PREDICTED: acyl-acyl carrier protein thioesterase ATL3, chloroplastic [Beta vulgaris subsp. vulgaris])	0.93	0.93	1.17	5.07	2.38	2.06	24.17	29.69	36.34
TRINITY_DN9319_c0_g1	-8.56034	down	-2.81622	down	-5.61906	down	abscisic acid receptor PYL12-like [Spinacia oleracea])	52.58	68.45	76.66	8.63	10.19	9.95	0.14	0.15	0.21
TRINITY_DN9333_c0_g1	2.63162	up	1.6736	up	1.0546	up	PREDICTED: uncharacterized protein LOC104890548 [Beta vulgaris subsp. vulgaris])	1.4	0.61	0.82	3	2.8	2.5	6.51	6.8	5.86
TRINITY_DN9344_c0_g1	4.0639	up	1.78707	up	2.40103	up	PREDICTED: glucan endo-1,3-beta-glucosidase 13 [Beta vulgaris subsp. vulgaris])	0.98	1.53	0.56	4.29	2.73	3.71	18.85	14.52	14.42
TRINITY_DN93599_c0_g1	4.39851	up	1.32871	up	3.18839	up	PREDICTED: fasciclin-like arabinogalactan protein 8, partial [Beta vulgaris subsp. vulgaris])	3.46	3.76	3.52	9.59	9.17	8.58	76.94	63.57	70.5
TRINITY_DN9359_c0_g1	-1.73722	down	1.49068	up	-3.11257	down	Carotenoid 9,10(9',10')-cleavage dioxygenase 1 [Capsicum baccatum])	7.57	5.62	5.1	11.39	15.35	16.66	0.84	1.33	2.91
TRINITY_DN9408_c0_g2	8.39165	up	2.33437	up	6.17085	up	non-symbiotic hemoglobin 2-like [Chenopodium quinoa])	0.4	0.68	0.08	2.89	1.62	1.38	125.48	118	118.84
TRINITY_DN9424_c0_g1	11.5089	up	2.43165	up	9.22506	up	PREDICTED: polyphenol oxidase, chloroplastic [Beta vulgaris subsp. vulgaris])	0.03	0.37	0.05	1.61	0.19	0.7	422.08	370.25	547.96
TRINITY_DN9432_c0_g1	5.92698	up	1.37325	up	4.67485	up	beta-amylase 3, chloroplastic-like [Chenopodium quinoa])	0.71	0.63	0.35	1.29	1.61	1.54	37.23	28.8	30.22
TRINITY_DN9439_c0_g2	3.49365	up	-1.8946	down	5.5029	up	nitrate transporter 3.2, partial [Suaeda altissima])	9.9	6.8	12.91	1.78	4.24	2.07	122	87.57	95.45
TRINITY_DN9455_c0_g1	1.4599	up	-1.02905	down	2.60203	up	hypothetical protein SOVF_121840 [Spinacia oleracea])	13	17.31	22.66	12.43	7.74	6.72	46.49	50.87	41.88
TRINITY_DN9504_c0_g2	2.3655	up	1.41137	up	1.07572	up	PREDICTED: uncharacterized protein LOC104885112 [Beta vulgaris subsp. vulgaris])	2.39	3.58	2.39	5.59	5.47	7.46	8.49	7.68	8.03
TRINITY_DN9508_c0_g2	1.28541	up	-1.04015	down	2.44588	up	ras-related protein Rab2BV [Spinacia oleracea])	17.39	21.44	17.66	10.55	9.78	7.6	47.16	40.6	40.99
TRINITY_DN9510_c0_g1	2.8127	up	1.13643	up	1.78058	up	histidine kinase 5 [Spinacia oleracea])	1.96	1.3	1.17	3.95	3.01	2.72	9.37	8.59	10.65
TRINITY_DN9528_c0_g1	4.38919	up	1.33002	up	3.16669	up	PREDICTED: farnesyl pyrophosphate synthase 1 [Beta vulgaris subsp. vulgaris])	3.48	3.59	3.38	12.08	8.13	6.38	68.77	67.26	68.68
TRINITY_DN9533_c0_g1	-2.12776	down	1.07	up	-3.09069	down	hypothetical protein DVH24_022612 [Malus domestica])	1.72	0.97	1.03	2.59	2.06	3.04	0.26	0.18	0.33
TRINITY_DN9533_c0_g5	-1.6993	down	1.05834	up	-2.65758	down		2	0.74	1.04	2.23	2.49	3.01	0.23	0.32	0.52
TRINITY_DN955_c0_g2	3.58953	up	1.23322	up	2.47419	up	pyrophosphate--fructose 6-phosphate 1-phosphotransferase subunit beta-like [Chenopodium quinoa])	7.34	8.6	5.86	20.31	17.69	13.88	85.09	75.02	87.01
TRINITY_DN9565_c0_g1	-3.40181	down	-1.43808	down	-1.85972	down	PREDICTED: abscisic acid receptor PYL12 [Beta vulgaris subsp. vulgaris])	10.56	7.46	24.16	6.99	5.63	3.37	1.33	1.24	1.19
TRINITY_DN9573_c0_g1	4.53638	up	5.85644	up	-1.20512	down	profilin-2-like [Quercus suber])	0.74	0.34	1.83	51.74	59.21	65.14	13.35	28.44	30.02
TRINITY_DN96569_c0_g1	2.86957	up	1.44918	up	1.54146	up	hypothetical protein BVRB_9g214670 [Beta vulgaris subsp. vulgaris])	3.45	5.27	4.86	13.51	12.43	11.93	28.09	30.92	34.87
TRINITY_DN9657_c0_g2	3.96686	up	5.22281	up	-1.14644	down	60S ribosomal protein L23A-like [Dendrobium catenatum])	1.08	0.76	0.85	33.61	35.9	34.65	11.37	12.6	15.32
TRINITY_DN9664_c0_g1	1.98209	up	1.05899	up	1.03112	up	uncharacterized protein LOC110694411 isoform X1 [Chenopodium quinoa])	5.93	3.96	3.58	9.24	10.77	8.54	18.09	19.11	20.85
TRINITY_DN9684_c0_g1	3.3332	up	2.22477	up	1.19842	up	protein WVD2-like 3 isoform X2 [Chenopodium quinoa])	0.84	0.05	0.26	1.36	2.49	2.09	3.27	4	3.94
TRINITY_DN9706_c0_g1	11.6341	up	3.78748	up	7.99082	up	hypothetical protein SOVF_160410 [Spinacia oleracea])	0.08	0.42	0.11	2.22	1.19	0.66	302.08	291.92	326.48
TRINITY_DN9737_c0_g1	3.73333	up	-4.98208	down	8.74142	up	PREDICTED: (R,S)-reticuline 7-O-methyltransferase [Beta vulgaris subsp. vulgaris])	18.3	2.02	0.24	0.32	0.19	0.09	48.17	123.87	52.85
TRINITY_DN9744_c0_g1	3.74709	up	5.09136	up	-1.25883	down	60S ribosomal protein L10-A-like [Quercus suber])	6.2	1.72	0.26	50.85	70.13	56.22	13.09	26.76	19.05
TRINITY_DN9749_c0_g1	3.881	up	1.78872	up	2.21679	up	glutathione S-transferase F13 [Spinacia oleracea])	8.28	21.34	8.06	78.17	29.97	25.76	204.54	171.42	152.31
TRINITY_DN975_c0_g1	2.61407	up	-1.12951	down	3.88882	up	histone H3, partial [Striga asiatica])	18.53	78.48	36.8	25.9	17.43	20.13	248.56	289.04	249.94
TRINITY_DN9784_c0_g1	7.50666	up	5.46718	up	2.15419	up	PREDICTED: uncharacterized protein LOC104900400 [Beta vulgaris subsp. vulgaris])	0.07	0.45	1.14	42.54	19.03	15.29	101.16	91.7	101.75
TRINITY_DN9800_c0_g1	2.62118	up	3.74304	up	-1.02501	down	40S ribosomal protein S13 [Cicer arietinum])	4.14	3.86	3.99	20.17	20.84	21.28	6.04	13.46	12.44
TRINITY_DN983_c0_g2	2.48879	up	1.34633	up	1.23955	up	PREDICTED: serine/threonine-protein kinase Nek5 [Beta vulgaris subsp. vulgaris])	4.38	1.88	1.96	6.81	7.3	6.36	12.77	12.68	16.17
TRINITY_DN9870_c0_g1	4.13803	up	1.8527	up	2.39341	up	PREDICTED: BTB/POZ domain-containing protein At5g66560 [Beta vulgaris subsp. vulgaris])	1.51	1.12	0.46	5.5	3.36	3.13	22.02	24.6	24.53
TRINITY_DN9875_c0_g1	3.30469	up	1.58997	up	1.81336	up	PREDICTED: ABC transporter B family member 11 isoform X1 [Beta vulgaris subsp. vulgaris])	2.04	1.16	0.96	4.77	3.94	3.67	10.06	13.12	14.66
TRINITY_DN9883_c0_g1	3.69669	up	1.77211	up	2.0331	up	nucleobase-ascorbate transporter 2 [Spinacia oleracea])	0.33	0.44	0.25	1.65	1.14	0.77	4.41	3.77	4.4
TRINITY_DN989_c0_g1	1.11597	up	2.81074	up	-1.58713	down	ent-kaur-16-ene synthase, chloroplastic-like [Chenopodium quinoa])	7.4	5.48	4.3	34.75	40.19	38.79	8.93	13.32	13.63
TRINITY_DN9907_c0_g1	1.86118	up	3.08365	up	-1.12144	down	predicted protein [Hordeum vulgare subsp. vulgare])	1.46	0.85	1.69	12.92	8.89	12.18	3.76	6.24	3.44
TRINITY_DN9936_c0_g2	-2.99611	down	-1.08719	down	-1.80725	down	uncharacterized protein LOC110715227 [Chenopodium quinoa])	9.96	8.47	10.31	6.26	3.76	4.35	1.12	1.72	0.81
TRINITY_DN9950_c0_g1	-9.95264	down	-2.33358	down	-7.5049	down	translocator protein homolog [Spinacia oleracea])	1648.65	2462.1	3133.1	463.68	549.01	469.79	1.9	4.09	1
TRINITY_DN9955_c0_g1	6.63084	up	2.56544	up	4.17676	up	CAX [Suaeda salsa])	0.21	0.03	0.37	0.8	0.38	2.45	21.32	19.07	14.49
TRINITY_DN9975_c0_g1	3.55953	up	1.75326	up	1.92461	up	PREDICTED: uncharacterized protein LOC108194680 [Daucus carota subsp. sativus])	0.41	0.34	0.18	0.7	1.4	1.02	2.26	2.98	5.07
TRINITY_DN9993_c0_g1	4.44192	up	1.80484	up	2.75033	up	uncharacterized protein LOC110723847 [Chenopodium quinoa])	1.45	2	0.91	6.72	4.39	3.37	32.86	24.02	28.3
TRINITY_DN9_c0_g1	9.18914	up	2.2167	up	7.05987	up	gibberellin-regulated protein 1-like [Chenopodium quinoa])	0.45	1.33	1.1	6.47	5.33	2.19	467.48	748.2	433.6

## Sheet: Table S5
Table S5. The differentially expressed genes involved in plant hormone signal transduction and biosynthesis pathways.
Pathway	Gene_id	Label	NR description	B0_1	B0_2	B0_3	Pg_1	Pg_2	Pg_3	Bg_1	Bg_2	Bg_3	B0	Pg	Bg	Log2Fold change (Bg vs B0)	Padjust (Bg vs B0)	Log2Fold change (Pg vs B0)	Padjust (Pg vs B0)	Log2Fold change (Bg vs Pg)	Padjust (Bg vs Pg)
Plant hormone signal transduction	TRINITY_DN8127_c0_g1	PYL	abscisic acid receptor PYL4-like [Chenopodium quinoa]	7.19	3.69	4.47	21.36	17.69	19.29	97.27	89.3	88.88	5.12	19.45	91.82	4.31	9.55e-67	1.94	1.5575e-11	2.48	7.39917e-36
	TRINITY_DN9319_c0_g1	PYL	abscisic acid receptor PYL12-like [Spinacia oleracea]	52.58	68.45	76.66	8.63	10.19	9.95	0.14	0.15	0.21	65.9	9.59	0.17	-8.56	9.1e-55	-2.82	7.25814e-27	-5.62	1.63257e-23
	TRINITY_DN9565_c0_g1	PYL	PREDICTED: abscisic acid receptor PYL12 [Beta vulgaris subsp. vulgaris]	10.56	7.46	24.16	6.99	5.63	3.37	1.33	1.24	1.19	14.06	5.33	1.25	-3.4	1.11e-11	-1.44	0.00600603	-1.86	0.000268721
	TRINITY_DN29158_c0_g1	PYL	abscisic acid receptor PYL8-like [Chenopodium quinoa]	0.24	0.92	1.15	4.49	2.04	2.44	52.35	53.73	59.36	0.77	2.99	55.15	6.11	1.94e-54	1.97	0.0183207	4.23	2.89346e-45
	TRINITY_DN1542_c0_g1	PP2C	probable protein phosphatase 2C 24 isoform X1 [Chenopodium quinoa]	186.97	210.9	252.82	83.32	78.96	54.39	7.6	6.87	7.01	216.9	72.22	7.16	-4.85	2.14e-80	-1.62	1.66523e-10	-3.11	1.39093e-40
	TRINITY_DN5140_c0_g1	PP2C	protein phosphatase 2C 37-like [Chenopodium quinoa]	177.37	201.46	207.65	82.66	100.61	85.68	21.56	26.08	21.22	195.49	89.65	22.95	-3.02	5.2e-36	-1.15	7.76333e-08	-1.75	1.68566e-23
	TRINITY_DN529_c0_g1	PP2C	probable protein phosphatase 2C 8 [Chenopodium quinoa]	259.57	232.39	230.71	43.9	57.53	52.59	17.3	27.45	15.32	240.89	51.34	20.02	-3.5	1.9e-43	-2.25	9.7817e-35	-1.15	3.83116e-06
	TRINITY_DN5308_c0_g1	SNRK2	serine/threonine-protein kinase SAPK1-like [Chenopodium quinoa]	0.67	0.9	0.54	5.56	3	1.27	114.14	144.88	161.4	0.7	3.28	140.14	7.7	5.56e-144	2.19	0.00123126	5.6	1.31341e-20
	TRINITY_DN10865_c0_g1	SAUR	hypothetical protein SOVF_162740 [Spinacia oleracea]	7.45	13.56	14.61	1.95	2.56	2.25	0.09	0.3	0.15	11.87	2.25	0.18	-5.99	4.79e-22	-2.45	4.78978e-09	-3.42	5.12336e-06
	TRINITY_DN6235_c0_g2	SAUR	hypothetical protein SOVF_098920 [Spinacia oleracea]	1.4	0.56	0.92	6.83	5.39	5.62	28.9	30.93	31.94	0.96	5.95	30.59	5.41	1.84e-93	2.78	9.34231e-17	2.73	8.16262e-41
	TRINITY_DN6235_c0_g3	SAUR	hypothetical protein SOVF_098930 [Spinacia oleracea]	2.58	3.6	1.49	13.49	9.79	4.16	43.39	54.66	46.98	2.56	9.15	48.34	4.33	4.58e-41	1.82	0.000740205	2.61	1.86242e-13
	TRINITY_DN27254_c0_g1	SAUR	auxin-responsive protein SAUR36-like [Chenopodium quinoa]	7.47	12.52	13.59	2.07	2.97	1.6	5.06	5.75	4.77	11.19	2.21	5.19	-1.04	0.0175849	-2.38	1.8021e-07	1.47	0.000979144
	TRINITY_DN1112_c2_g1	SAUR	PREDICTED: auxin-responsive protein SAUR32 [Beta vulgaris subsp. vulgaris]	29.38	28.43	35.71	8.66	9.91	7.88	1.2	1.21	1.13	31.17	8.82	1.18	-4.62	6.63e-33	-1.84	5.51967e-10	-2.66	1.10574e-09
	TRINITY_DN79737_c0_g2	GH3	indole-3-acetic acid-amido synthetase GH3.5-like [Chenopodium quinoa]	1.44	0.7	1.61	0.73	0.19	0.33	5.17	5.61	5.78	1.25	0.42	5.52	2.25	2.5e-09	-1.59	0.0403448	3.94	9.17469e-21
	TRINITY_DN24506_c0_g1	BRI1	PREDICTED: systemin receptor SR160 [Beta vulgaris subsp. vulgaris]	0.64	0.18	0.3	0.88	1.03	1.23	6.31	5.42	6.24	0.37	1.05	5.99	4.17	6.51e-27	1.53	0.0200366	2.75	5.00446e-24
	TRINITY_DN2354_c0_g1	TCH4	probable xyloglucan endotransglucosylase/hydrolase protein 23 [Chenopodium quinoa]	0.71	4.15	1.28	105.65	57.46	36.43	2025.93	1371.04	1103.95	2.05	66.51	1500.31	9.77	5.81e-152	4.84	2.60308e-28	5.03	1.78341e-15
	TRINITY_DN7774_c0_g1	ERT,ERS	probable ethylene response sensor 1 [Chenopodium quinoa]	2.41	2.16	2.33	9.38	6.51	5.8	27.91	28.3	32.48	2.3	7.23	29.56	3.78	3.35e-58	1.64	1.50314e-07	2.25	8.81776e-22
	TRINITY_DN5755_c0_g3	JAZ	protein TIFY 6B-like [Chenopodium quinoa]	0.47	0.19	0.72	2.48	1.36	1.53	37.99	28.65	31.14	0.46	1.79	32.59	6.29	1.84e-51	1.95	0.020634	4.43	5.58e-45
	TRINITY_DN8801_c0_g1	TGA	transcription factor TGA4-like isoform X1 [Spinacia oleracea]	4	2.44	2.18	6.51	7.05	4.44	16.05	14.62	15.58	2.87	6	15.42	2.56	2.53e-17	1.07	0.008637	1.59	4.58875e-09
Carotenoid biosynthesis	TRINITY_DN3854_c0_g1	CYP707A	abscisic acid 8'-hydroxylase 2-like [Chenopodium quinoa]	9.23	7.36	5.39	2.89	4.39	2.14	0.54	0.87	0.55	7.33	3.14	0.69	-3.03	1.58e-13	-1.05	0.00769805	-1.87	8.77103e-05
	TRINITY_DN4323_c1_g1	CYP707A	abscisic acid 8'-hydroxylase 4-like [Chenopodium quinoa]	6.36	8.74	7.79	1.63	2.94	3.77	0.25	0.52	0.23	7.63	2.78	0.33	-4.18	2.08e-17	-1.38	0.000839536	-2.67	7.78814e-06
Diterpenoid biosynthesis	TRINITY_DN989_c0_g1	E4.2.3.19	ent-kaur-16-ene synthase, chloroplastic-like [Chenopodium quinoa]	7.4	5.48	4.3	34.75	40.19	38.79	8.93	13.32	13.63	5.73	37.91	11.96	1.12	2.34e-05	2.81	6.08556e-39	-1.59	3.22097e-22
	TRINITY_DN6067_c0_g1	KAO	PREDICTED: ent-kaurenoic acid oxidase 1-like [Beta vulgaris subsp. vulgaris]	27.73	26.06	19.26	7.37	4.12	5.28	59.95	70.37	64.78	24.35	5.59	65.03	1.46	1.6e-10	-2.08	3.31353e-13	3.65	5.68784e-55
	TRINITY_DN7_c0_g1	E1.14.11.13	gibberellin 2-beta-dioxygenase 8-like isoform X2 [Spinacia oleracea]	30.29	52.14	53.03	10.32	17.51	14.91	0.28	1.2	0.37	45.15	14.25	0.62	-6.33	1.05e-47	-1.5	2.90832e-06	-4.7	1.74773e-29
	TRINITY_DN3218_c0_g1	E1.14.11.15	gibberellin 3-beta-dioxygenase 1-like [Chenopodium quinoa]	3.85	2.21	4.09	1.9	0.91	1.05	35.19	30.54	27.55	3.38	1.29	31.09	3.36	2.78e-30	-1.37	0.00775484	4.83	4.23317e-55

## Sheet: Table S6
Table S6. The differentially expressed genes involved in phenylpropanoid and flavonoid biosynthesis pathways.
Pathway	Gene_id	Label	NR description	B0_1	B0_2	B0_3	Pg_1	Pg_2	Pg_3	Bg_1	Bg_2	Bg_3	B0	Pg	Bg	Log2Fold change (Bg vs B0)	Padjust (Bg vs B0)	Log2Fold change (Pg vs B0)	Padjust (Pg vs B0)	Log2Fold change (Bg vs Pg)	Padjust (Bg vs Pg)
Phenylpropanoid biosynthesis	TRINITY_DN13234_c0_g1	E3.2.1.21	beta-glucosidase 13-like [Spinacia oleracea]	3.28	2.98	2.24	9.74	9.97	10.32	53.01	45.73	55.4	2.83	9.98	51.38	4.17	8.28e-73	1.81	2.11e-15	2.47	1.38e-43
	TRINITY_DN9706_c0_g1	bglX	hypothetical protein SOVF_160410 [Spinacia oleracea]	0.08	0.42	0.11	2.22	1.19	0.66	302.08	291.92	326.48	0.2	1.36	306.83	11.63	8.24e-34	3.79	2.86e-06	7.99	9.9e-150
	TRINITY_DN61540_c0_g2	E1.11.1.7	PREDICTED: peroxidase 3 [Beta vulgaris subsp. vulgaris]	0.1	0.73	0.34	2.98	1.81	1.48	300.01	216.48	222.63	0.39	2.09	246.37	9.35	7.29e-34	2.37	0.00602467	7.13	3.09e-125
	TRINITY_DN6250_c0_g1	E1.11.1.7	PREDICTED: peroxidase P7-like [Beta vulgaris subsp. vulgaris]	0.05	0.89	0.11	2.54	2.04	1.3	74.48	68.83	69.2	0.35	1.96	70.84	7.65	1.97e-10	2.4	0.0228477	5.41	8.05e-91
	TRINITY_DN13124_c1_g1	E1.11.1.7	PREDICTED: peroxidase P7 [Beta vulgaris subsp. vulgaris]	1.19	1.18	1.44	3.18	3.66	1.91	27.04	30.81	28.89	1.27	2.92	28.91	4.6	3.59e-57	1.18	0.0283085	3.53	2e-43
	TRINITY_DN4099_c0_g1	E1.11.1.7	peroxidase 17-like [Spinacia oleracea]	3.54	1.54	1.14	6.62	5.2	4.26	15.2	20.11	18.68	2.07	5.36	18	2.68	7.91e-21	1.56	2.87e-06	1.22	4.44e-11
	TRINITY_DN569_c0_g1	E1.11.1.7	peroxidase 12-like [Chenopodium quinoa]	1.1	3.92	1.46	8.52	4.59	5.24	178.53	138.55	139.52	2.16	6.12	152.2	6.18	1.82e-19	1.45	0.0145416	4.88	2.62e-67
	TRINITY_DN17785_c0_g1	E1.11.1.7	peroxidase P7-like [Chenopodium quinoa]	29.36	32.88	24.8	67.43	79.51	52.94	3.56	6.76	4.75	29.01	66.63	5.02	-2.44	1.84e-15	1.2	1.07e-06	-3.53	7.91e-46
	TRINITY_DN1799_c0_g1	E2.1.1.68, COMT	PREDICTED: caffeic acid 3-O-methyltransferase isoform X1 [Beta vulgaris subsp. vulgaris]	0.29	1.11	0.6	8.92	3.17	5.63	27.37	27.67	27.12	0.67	5.91	27.39	5.37	4.37e-43	3.07	3.24e-07	2.42	1.61e-12
	TRINITY_DN26305_c0_g1	E2.1.1.68, COMT	caffeic acid 3-O-methyltransferase-like [Spinacia oleracea]	1.6	1.83	4.1	19.52	5.78	4.4	387.46	338.72	431.79	2.51	9.9	385.99	7.33	4.74e-111	1.94	0.00158782	5.49	2.12e-12
	TRINITY_DN2657_c0_g1	E2.3.1.133, HCT	anthranilate N-benzoyltransferase protein 2-like [Chenopodium quinoa]	17.04	12.46	10.41	25.74	31.8	23.83	98.86	126.79	124.33	13.3	27.12	116.66	3.34	1.66e-53	1.09	1.44e-05	2.35	7.1e-45
	TRINITY_DN9455_c0_g1	E2.1.1.104	hypothetical protein SOVF_121840 [Spinacia oleracea]	13	17.31	22.66	12.43	7.74	6.72	46.49	50.87	41.88	17.66	8.96	46.41	1.46	2.27e-06	-1.03	0.00556319	2.6	1.16e-21
	TRINITY_DN18994_c0_g3	E2.3.1.133, HCT;HHT1	omega-hydroxypalmitate O-feruloyl transferase [Beta vulgaris subsp. vulgaris]	4.82	0.97	12.8	1.73	0.67	0.21	39.01	40.93	70.53	6.2	0.87	50.16	3.08	0.00353631	-2.87	0.0436256	6.03	4.93e-13
Flavonoid biosynthesis	TRINITY_DN55103_c0_g1	CHS	hypothetical protein DKX38_020750 [Salix brachista]	0.07	0.03	0.04	6.01	8.6	9.46	1.14	5.66	2.31	0.05	8.02	3.04	6.06	9.07e-10	7.37	3.53e-18	-1.22	0.0219965
	TRINITY_DN27835_c0_g2	E5.5.1.6	probable chalcone--flavonone isomerase 3 [Chenopodium quinoa]	21.75	7.72	3.18	2.77	1.1	0.67	42.31	108.94	62.77	10.88	1.51	71.34	2.91	0.000224885	-2.77	5.5e-05	5.73	1.42e-16
	TRINITY_DN2657_c0_g1	E2.3.1.133,HCT	anthranilate N-benzoyltransferase protein 2-like [Chenopodium quinoa]	17.04	12.46	10.41	25.74	31.8	23.83	98.86	126.79	124.33	13.3	27.12	116.66	3.34	1.66e-53	1.09	1.44e-05	2.35	7.1e-45
	TRINITY_DN18994_c0_g3	E2.3.1.133,HCT,HHT1	PREDICTED: omega-hydroxypalmitate O-feruloyl transferase [Beta vulgaris subsp. vulgaris]	4.82	0.97	12.8	1.73	0.67	0.21	39.01	40.93	70.53	6.2	0.87	50.16	3.08	0.00353631	-2.87	0.0436256	6.03	4.93e-13
	TRINITY_DN9455_c0_g1	E2.1.1.104	hypothetical protein SOVF_121840 [Spinacia oleracea]	13	17.31	22.66	12.43	7.74	6.72	46.49	50.87	41.88	17.66	8.96	46.41	1.46	2.27e-06	-1.03	0.00556319	2.6	1.16e-21
	TRINITY_DN56911_c0_g4	FLS;crcB, FEX	fluoride export protein 1-like [Chenopodium quinoa]	2.49	5.58	3.08	1.39	1.12	1.25	21.27	26.66	21.17	3.72	1.25	23.03	2.67	1.59e-14	-1.61	0.000405933	4.42	2.12e-87

## Sheet: Table S7
Table S7. The differentially expressed genes involved in carbohydrate metabolism pathways.
Pathway	Gene_id	Label	NR description	B0_1	B0_2	B0_3	Pg_1	Pg_2	Pg_3	Bg_1	Bg_2	Bg_3	B0	Pg	Bg	Log2Fold change (Bg vs B0)	Padjust (Bg vs B0)	Log2Fold change (Pg vs B0)	Padjust (Pg vs B0)	Log2Fold change (Bg vs Pg)	Padjust (Bg vs Pg)
Starch and sucrose metabolism	TRINITY_DN6416_c0_g2	INV, sacA	hypothetical protein SOVF_072030 [Spinacia oleracea]	0.79	0.49	0.65	2.31	2.02	2.38	44.42	61	68.88	0.64	2.24	58.1	6.59	2.81e-110	1.8	0.000722612	4.9	1.61e-131
	TRINITY_DN41773_c0_g2	malZ	PREDICTED: alpha-glucosidase [Beta vulgaris subsp. vulgaris]	1.09	0.54	0.66	1.94	1.54	1.39	4.63	5.19	4.47	0.76	1.62	4.76	2.78	3.36e-15	1.1	0.0314069	1.77	3.08e-10
	TRINITY_DN43763_c0_g1	HK	hexokinase-1 [Haloxylon ammodendron]	2.05	2.59	1.12	7.1	3.4	2.41	50.05	58.55	64.55	1.92	4.3	57.72	4.91	1.1e-68	1.15	0.0315998	3.86	5.3e-34
	TRINITY_DN8021_c0_g1	GN1_2_3	glucan endo-1,3-beta-glucosidase 2-like [Chenopodium quinoa]	0.51	0.6	0.56	2.16	1.8	1.69	9.63	9.02	9.37	0.56	1.88	9.34	4.12	9.32e-32	1.7	0.00161883	2.53	1.06e-21
	TRINITY_DN7121_c1_g3	GN4	glucan endo-1,3-beta-glucosidase 4-like [Chenopodium quinoa]	2.14	2.15	0.85	4.69	5.05	3.63	17.9	18.82	18.01	1.71	4.46	18.24	3.52	1.16e-26	1.38	0.00230965	2.26	5.96e-24
	TRINITY_DN28443_c0_g1	GN4	PREDICTED: glucan endo-1,3-beta-glucosidase 4 [Beta vulgaris subsp. vulgaris]	0.26	3.93	0.78	7.91	8.49	5.17	27.54	60.89	46.11	1.66	7.19	44.85	4.73	3.59e-05	2.04	0.0253718	2.85	3.39e-19
	TRINITY_DN13234_c0_g1	E3.2.1.21	beta-glucosidase 13-like [Spinacia oleracea]	3.28	2.98	2.24	9.74	9.97	10.23	53.01	45.73	55.4	2.83	9.98	51.38	4.17	8.28e-73	1.81	2.11e-15	2.47	1.38e-43
	TRINITY_DN9706_c0_g1	bglX	hypothetical protein SOVF_160410 [Spinacia oleracea]	0.08	0.42	0.11	2.22	1.19	0.66	302.08	291.92	326.48	0.2	1.36	306.83	11.63	8.24e-34	3.79	2.86e-06	7.99	9.9e-150
	TRINITY_DN1493_c0_g1	ENPP1_3, CD203	ectonucleotide pyrophosphatase/phosphodiesterase family member 3-like [Chenopodium quinoa]	1.42	1.46	0.48	5.13	1.92	1.95	20.33	21.1	19.29	1.12	3	20.24	4.3	1.68e-34	1.46	0.0280187	2.95	1.89e-15
	TRINITY_DN9432_c0_g1	E3.2.1.2	beta-amylase 3, chloroplastic-like [Chenopodium quinoa]	0.71	0.63	0.35	1.29	1.61	1.54	37.23	28.8	30.22	0.56	1.48	32.08	5.93	1.49e-64	1.37	0.0428044	4.68	1.09e-65
	TRINITY_DN9006_c0_g1	E2.4.1.13	sucrose synthase [Chenopodium quinoa]	10.19	2.89	2.95	25.99	18.61	15.85	122.74	97.13	87.14	5.34	20.15	102.34	4.48	5.44e-37	1.97	1.27e-06	2.58	6.54e-22
Galactose metabolism	TRINITY_DN5931_c0_g1	E3.2.1.22B, galA, rafA	alpha-galactosidase-like isoform X1 [Chenopodium quinoa]	1.47	1.75	0.99	5.84	4.54	3.04	17.65	20.79	20.08	1.4	4.47	19.51	3.87	8.49e-32	1.7	0.000894916	2.28	5.75e-15
	TRINITY_DN85_c0_g1	USP	UDP-sugar pyrophosphorylase 1 [Spinacia oleracea]	3.61	3.24	2.28	9.12	8.48	7.44	14.29	14.37	14.27	3.04	8.35	14.31	2.39	2.77e-18	1.44	1.01e-06	1.05	1.8e-06
	TRINITY_DN43763_c0_g1	HK	hexokinase-1 [Haloxylon ammodendron]	2.05	2.59	1.12	7.1	3.4	2.41	50.05	58.55	64.55	1.92	4.3	57.72	4.91	1.1e-68	1.15	0.0315998	3.86	5.3e-34
	TRINITY_DN6416_c0_g2	INV, sacA	hypothetical protein SOVF_072030 [Spinacia oleracea]	0.79	0.49	0.65	2.31	2.02	2.38	44.42	61	68.88	0.64	2.24	58.1	6.59	2.81e-110	1.8	0.000722612	4.9	1.61e-131
	TRINITY_DN41773_c0_g2	malZ	PREDICTED: alpha-glucosidase [Beta vulgaris subsp. vulgaris]	1.09	0.54	0.66	1.94	1.54	1.39	4.63	5.19	4.47	0.76	1.62	4.76	2.78	3.36e-15	1.1	0.0314069	1.77	3.08e-10
	TRINITY_DN2661_c0_g1	pfkA, PFK	ATP-dependent 6-phosphofructokinase 3-like [Chenopodium quinoa]	14.75	12.34	10.61	34.76	32.73	29.49	78.58	79.13	85.96	12.57	32.33	81.22	2.52	1.07e-26	1.43	1.26e-09	1.2	1.27e-11
	TRINITY_DN29629_c0_g1	pfkA, PFK	ATP-dependent 6-phosphofructokinase 6-like [Spinacia oleracea]	4.82	4.13	3.65	12	9.42	8.53	39.18	36.88	38.69	4.2	9.98	38.25	3.3	9.62e-44	1.24	1.7e-05	2.16	3.8e-23

## Sheet: Table S8
Table S8. qRT-PCR analysis of 15 DEGs.
Gene_id	Label	qRT-PCR						Transcriptome data
		Bg_vs_B0		Pg_vs_B0		Bg_vs_Pg		Bg_vs_B0	Pg_vs_B0	Bg_vs_Pg
		log (Fold change,2)	SD	log (Fold change,2)	SD	log (Fold change,2)	SD	log (Fold change,2)	log (Fold change,2)	log (Fold change,2)
TRINITY_DN8127_c0_g1	SgPYL4	1.4567	0.0379	0.3433	0.2476	1.1133	0.0379	4.3136	1.9405	2.475
TRINITY_DN9319_c0_g1	SgPYL12	-5.75	0.5882	-0.5433	0.4161	-5.2067	0.5882	-8.5603	-2.8162	-5.6191
TRINITY_DN9565_c0_g1		-0.57	0.1493	-0.3933	0.1504	-0.1767	0.1493	-3.4018	-1.4381	-1.8597
TRINITY_DN29158_c0_g1	SgPYL8	1.3667	0.0987	0.7433	0.2386	0.6233	0.0987	6.1119	1.9727	4.2317
TRINITY_DN1542_c0_g1	SgPP2C24	-4.6267	0.4291	-1.3567	0.5105	-3.27	0.4291	-4.8464	-1.6193	-3.1111
TRINITY_DN5140_c0_g1	SgPP2C37	-3.1567	0.1436	-1.1167	0.6478	-2.04	0.1436	-3.0167	-1.1523	-1.7451
TRINITY_DN529_c0_g1	SgPP2C8	-2.0533	0.342	-0.2567	0.274	-1.7967	0.342	-3.5035	-2.2465	-1.1461
TRINITY_DN5308_c0_g1	SgSnRK2	9.5	0.2055	5.42	0.4461	4.08	0.2055	7.6979	2.1866	5.6043
TRINITY_DN6235_c0_g3	SgSAUR3	1.74	0.1943	0.3733	0.3247	1.3667	0.1943	4.3284	1.8208	2.6133
TRINITY_DN1112_c2_g1	SgSAUR4	-6.1567	0.1868	-1.9133	0.4061	-4.2433	0.1868	-4.6238	-1.8435	-2.6639
TRINITY_DN2354_c0_g1	SgTCH4	6.4033	0.4854	3.1067	0.3302	3.2967	0.4854	9.7662	4.8437	5.0343
TRINITY_DN7_c0_g1	SgGA2ox8	-6.1333	0.4177	-1.0633	0.3894	-5.07	0.4177	-6.3288	-1.5008	-4.7034
TRINITY_DN3218_c0_g1	SgGA3ox1	0.27	0.0351	0.18	0.0493	0.09	0.0351	3.3558	-1.3718	4.8277
TRINITY_DN61540_c0_g2	SgPER3	2.7033	0.1861	0.6133	0.4842	2.09	0.1861	9.3536	2.3672	7.1267
TRINITY_DN569_c0_g1	SgPER12	0.2333	0.2079	0.47	0.3579	-0.2367	0.2079	6.184	1.4494	4.8776

## Sheet: Table S9
Table S9. qRT-PCR primers for candidate genes.
Gene_id	Label	Forward primers	Reverse primers
	SgActin	TGCCCTCCCACATGCTATCCTTAG	ATCCCTCACAATTTCACGCTCAGC
TRINITY_DN8127_c0_g1	SgPYL4	CGGGTAACACTAAGGACGAA	GATTTCAACTCTGCGTTGCT
TRINITY_DN9319_c0_g1	SgPYL12	AACACTATAGGGTCTTGCCG	CCCACCTACAAGGCTAAACA
TRINITY_DN9565_c0_g1	SgPYL12	TTGCCACTAGTTTGGTCCAT	AACACTAGTTTTCCCAGGCA
TRINITY_DN29158_c0_g1	SgPYL8	CCCTGAGACTATTGAGGGGA	GAGACCTCAGCTAAGCAGTT
TRINITY_DN1542_c0_g1	SgPP2C24	CAAATACGTCGCTGGAGTTC	ATTCCCTAGGAAACGACGAC
TRINITY_DN5140_c0_g1	SgPP2C37	CGATGTGAGCTACAAACACC	GAATCGCCGCAATTAGAGAC
TRINITY_DN529_c0_g1	SgPP2C8	TTGTTAAGAAACGCTGCTCG	GCAGTTCAACGACAATGACA
TRINITY_DN5308_c0_g1	SgSnRK2	CAGGAGTCGATTACTGCCAT	TTCTGGGGCAATATAGGCTG
TRINITY_DN6235_c0_g3	SgSAUR3	CTCAGCAAAACCCAAGGAGT	CCCATTGGATGATTGAAGCC
TRINITY_DN1112_c2_g1	SgSAUR4	GTACCATCACCATTCCTTGC	CATGCCCTAAAACACCCAAC
TRINITY_DN2354_c0_g1	SgTCH4	GCTTACTATCTCTCGTCGCA	TCGGGGTTCCAAAGAATTGA
TRINITY_DN7_c0_g1	SgGA2ox8	GGCATGGAGCAATGGAGTGT	AGCATCACGAGATGGACACAA
TRINITY_DN3218_c0_g1	SgGA3ox1	CCTAGTGTGTACCATCGGGC	GGGTGGGTGGAGTCAATGAG
TRINITY_DN61540_c0_g2	SgPER3	TGCACAACACCTACCGACAA	CGGACCGTCCAATAGTTGCT
TRINITY_DN569_c0_g1	SgPER12	CGCCAAGGGTTGTTTACGTC	TCGAATCTCCCCTTGTGTGC
